# Supplementary material for: Transcriptional, Behavioral and Biochemical Profiling in the 3xTg-AD Mouse Model Reveals a Specific Signature of Amyloid Deposition and Functional Decline in Alzheimer’s Disease
Source: Front Neurosci. 2020 Dec 15;14:602642. doi: 10.3389/fnins.2020.602642 (PMC7774037; doi:10.3389/fnins.2020.602642)
Supplement: Supplementary file 1 [file Data_Sheet_1.CSV]

	Differentially expressed genes	2 months	2 months	7 months	7 months	8 months	8 months	11 months	11 months	14 month	14 month
	GeneID (Ensembl)	log(FC)	FDR	log(FC)	FDR	log(FC)	FDR	log(FC)	FDR	log(FC)	FDR
1	ENSMUSG00000063696	8.607560138	1.33E-176	8.937963885	5.60E-226	8.375366805	7.24E-165	8.560259417	2.74E-105	8.837116203	7.20E-110
2	ENSMUSG00000096403	9.44318308	2.13E-143	7.188211647	1.49E-166	7.486598913	2.43E-130	7.819168423	6.35E-94	8.586166261	2.35E-97
3	ENSMUSG00000043091	5.758392413	7.72E-123	5.370053927	3.17E-166	5.64172612	1.46E-115	5.068143756	4.31E-87	5.638478551	3.63E-99
4	ENSMUSG00000103405	-4.764949367	1.76E-94	-1.944756777	1.40E-05	-3.717478713	0.000274526
5	ENSMUSG00000020415	-5.046227489	5.85E-81	-6.511450966	1.84E-145	-5.33901747	2.75E-49	-5.59182412	3.56E-62	-5.343520832	1.45E-60
6	ENSMUSG00000024027	5.335488298	9.80E-60	7.335946039	2.93E-170	6.613814333	7.80E-16	6.049613308	1.58E-11	6.36782514	9.40E-21
7	ENSMUSG00000063953	7.58144542	4.84E-54	5.841608947	1.10E-60	6.238902407	3.86E-49	6.180261569	6.08E-42	6.412223249	2.06E-39
8	ENSMUSG00000004626	1.936671205	2.08E-53	1.643007913	5.76E-50	1.757099798	3.93E-24			1.387490524	9.62E-13
9	ENSMUSG00000021908	10.16247826	2.13E-53	6.628103993	2.00E-62	10.34595586	2.04E-57	6.847310602	8.86E-46	8.511676584	8.69E-47
10	ENSMUSG00000043424	-6.637769179	2.44E-50	-7.421643205	2.26E-64	-6.085355014	1.83E-41	-7.219758376	8.24E-43	-8.039895731	8.38E-39
11	ENSMUSG00000035299	2.544561467	1.04E-47	2.639448734	3.40E-06	2.387165575	1.93E-05
12	ENSMUSG00000060177	10.75479203	8.33E-46	6.630262251	1.00E-28	8.101512276	1.89E-19	11.01510239	9.54E-30	7.768307899	8.99E-61
13	ENSMUSG00000103034	-3.869482031	1.43E-43	-3.713507959	2.10E-60	-3.788014889	7.55E-37	-3.438657531	1.05E-26	-4.449195462	9.57E-32
14	ENSMUSG00000044783	1.724823206	8.78E-43	1.597343042	2.52E-62	1.742603672	5.01E-13	1.528080321	5.83E-19	1.727341701	3.70E-10
15	ENSMUSG00000008348	-1.532803033	7.33E-41	-1.957869588	1.88E-70	-1.666761947	6.10E-40	-1.721047129	3.43E-16	-2.062024478	3.19E-27
16	ENSMUSG00000057262	5.322928978	1.91E-40	6.247713976	7.52E-37	4.557921936	2.53E-23	6.845166412	3.79E-38	5.439508971	1.28E-29
17	ENSMUSG00000046101	3.259328685	1.96E-37	2.812692399	9.35E-38	3.486417586	1.14E-34	3.216436679	7.81E-25	3.660026312	8.45E-33
18	ENSMUSG00000074252	-7.421771679	6.37E-36	-7.669934331	1.54E-44	-7.800829449	3.51E-40	-7.701134669	3.50E-39	-7.049421646	1.19E-34
19	ENSMUSG00000021798	-2.529994073	3.08E-35	-2.931779868	4.90E-60	-2.77563537	2.82E-37	-2.439202786	5.61E-29	-2.66608433	4.60E-22
20	ENSMUSG00000079012	-9.332552507	1.19E-33	-9.246123199	1.20E-37	-9.596763464	4.08E-40	-9.422740891	1.49E-33	-7.500070859	1.20E-23
21	ENSMUSG00000062995	-1.387264064	4.50E-32	-1.182969643	9.57E-26	-1.267367758	4.73E-13	-0.979900517	1.78E-09	-1.012281818	0.003020221
22	ENSMUSG00000067608	-5.523042945	1.03E-30	-9.811928265	5.14E-55	-6.997707441	1.06E-35	-6.97329464	9.75E-40	-6.780936993	3.04E-37
23	ENSMUSG00000021091	-3.162534886	2.83E-29	-3.496398992	4.20E-155	-3.046491154	7.16E-50	-2.82913208	1.27E-83	-3.154619729	2.58E-26
24	ENSMUSG00000024114	4.297768845	3.44E-29	4.200528201	3.11E-29	3.992367053	2.05E-22	4.023699186	8.81E-14	4.72349191	2.28E-24
25	ENSMUSG00000079450	-5.442434356	2.19E-28	-5.635843184	1.30E-43	-4.950021415	2.08E-20	-4.359335986	5.34E-24	-4.957823599	8.39E-16
26	ENSMUSG00000054594	-4.00493995	3.91E-28	-4.121167884	1.97E-53	-4.002255536	3.23E-36	-4.174207367	2.29E-37	-4.535876221	2.65E-34
27	ENSMUSG00000053411	-1.156536061	2.09E-27	-1.292604569	6.43E-33	-1.062025226	1.76E-11	-1.180228421	2.20E-08	-1.409222152	1.54E-15
28	ENSMUSG00000024026	1.108257817	2.36E-27	1.006842716	2.42E-26	1.03292293	3.29E-18	0.923626796	4.58E-10	0.987359484	2.02E-10
29	ENSMUSG00000053644	1.126450786	1.69E-26	1.148545489	4.46E-37	1.249740511	1.32E-25	1.312788489	3.32E-20	1.222705475	1.11E-16
30	ENSMUSG00000001473	2.272940044	2.11E-26	2.016748467	2.94E-26	1.942162627	5.84E-17	1.953248071	1.71E-13	1.694018923	3.60E-10
31	ENSMUSG00000028081	1.100227679	6.72E-26	1.195208382	4.37E-37	1.189676072	5.95E-22	1.165225279	9.13E-18	1.03070226	1.31E-10
32	ENSMUSG00000091383	-8.573249574	1.02E-25	-6.265999583	6.47E-14	-8.25117192	6.87E-21	-8.012099844	1.70E-15	-7.660348944	4.52E-13
33	ENSMUSG00000038630	-1.140193565	1.72E-24	-0.590472528	3.94E-05
34	ENSMUSG00000034681	-1.005019443	6.50E-23	-1.091031708	2.45E-32	-1.092052035	1.43E-20	-1.03890926	3.85E-11	-1.222689315	3.45E-18
35	ENSMUSG00000034731	-2.808621456	4.68E-22	-1.064113403	0.010423525
36	ENSMUSG00000019852	-1.986209382	1.18E-21	-0.694850991	0.011703437
37	ENSMUSG00000063320	1.801482723	1.24E-21	1.715519907	4.27E-20	2.260129306	3.17E-22	2.054400177	8.44E-20	1.885528283	1.78E-11
38	ENSMUSG00000002324	-4.543736936	4.25E-21	-5.028841162	3.49E-45	-6.564330721	4.23E-19	-5.15019658	4.70E-39	-5.419095928	1.04E-27
39	ENSMUSG00000067274	-0.961335256	6.22E-21	-0.719504087	1.66E-09	-0.79667222	2.22E-08	-0.675284228	0.002176907	-0.897029232	2.38E-06
40	ENSMUSG00000006154	-1.65555875	1.58E-20	-1.509703042	4.92E-33			-1.676415766	1.93E-10
41	ENSMUSG00000051951	-1.175479686	1.63E-20	-0.528835162	0.001688807
42	ENSMUSG00000003484	-3.34351311	3.65E-20	-4.059687325	2.15E-42	-4.245872923	2.94E-13	-3.626436262	1.51E-17	-4.741774094	1.32E-15
43	ENSMUSG00000002345	-1.10449344	8.08E-20	-0.988490393	3.59E-23	-1.04314378	1.90E-13	-1.118986358	5.44E-10	-1.067578526	1.38E-10
44	ENSMUSG00000032498	1.3404675	1.70E-19	1.445236933	1.31E-19	1.394740365	1.30E-16	1.588598538	4.33E-14	1.404386221	9.62E-13
45	ENSMUSG00000066258	2.94222414	7.55E-19	2.804225734	1.76E-20	3.147764223	1.84E-20	3.451202352	4.25E-18	3.706122459	4.69E-25
46	ENSMUSG00000032889	-7.894823497	1.30E-18	-6.052283608	4.26E-18	-4.216559815	2.20E-11	-8.063356077	2.00E-17	-7.797769796	4.58E-14
47	ENSMUSG00000060427	1.272720817	1.34E-18	1.089292807	4.71E-22	1.18335799	4.28E-15	1.132362991	5.71E-08	1.131952993	4.41E-10
48	ENSMUSG00000050211	-1.618759028	1.53E-18	-1.711911478	4.77E-43	-1.509359478	3.27E-14	-2.052725674	9.65E-13	-1.401284819	1.31E-07
49	ENSMUSG00000052031	-1.435219031	1.94E-18	-1.493299334	3.66E-27	-1.706880349	2.07E-20	-1.462078909	1.86E-13	-1.818694648	2.25E-18
50	ENSMUSG00000030543	3.387766935	3.55E-18	2.619071838	5.10E-12	3.21929002	2.83E-13	3.182941363	7.35E-11	2.726499362	6.31E-06
51	ENSMUSG00000089736	1.789680347	8.95E-18	1.517874365	1.98E-11	2.067466043	2.08E-20			1.606265837	5.28E-05
52	ENSMUSG00000096768	2.830897589	9.86E-18	2.555376099	0.036611748
53	ENSMUSG00000035429	-3.17685768	2.19E-17	-3.115704409	1.04E-23	-2.513182436	4.17E-09	-3.04224304	2.59E-10	-3.548784608	3.78E-15
54	ENSMUSG00000023826	-1.388346397	2.89E-17	-1.247564142	1.27E-29	-1.45893175	8.75E-15	-1.174930124	6.76E-09	-1.283513646	6.94E-14
55	ENSMUSG00000021699	-1.135007062	2.94E-17	-0.883259459	2.10E-19	-0.922262657	8.45E-09	-1.005147839	2.41E-09	-0.736730665	0.002176055
56	ENSMUSG00000026336	4.378972891	9.69E-17	4.982976047	3.06E-22	4.170804634	5.46E-17	4.708602946	1.23E-14	4.190719082	1.07E-11
57	ENSMUSG00000020955	-0.916362008	2.27E-16	-0.755180087	1.12E-14	-0.726277249	2.17E-05	-0.69498569	0.000134202	-0.770881546	0.003865517
58	ENSMUSG00000074489	-2.886743954	6.05E-16					-2.755521515	0.000676605
59	ENSMUSG00000056487	4.189820045	6.61E-16	4.100660858	7.75E-16	4.911746036	2.39E-22	4.644759615	1.08E-12	4.489194146	2.67E-11
60	ENSMUSG00000055639	1.850683184	1.04E-15
61	ENSMUSG00000025373	-0.796255209	2.04E-15	-0.512753717	5.25E-05	-0.673467086	2.18E-07	-0.584685157	0.000393521	-0.564711346	0.004770852
62	ENSMUSG00000040187	-1.112920669	2.52E-15	-1.283153735	2.22E-29	-1.266711917	2.28E-07	-1.013820545	6.96E-08	-1.245949075	0.002482381
63	ENSMUSG00000053846	2.799261955	2.91E-15	3.102562868	1.43E-29	2.076692582	1.10E-09	2.91161451	9.32E-10	2.587336712	1.54E-12
64	ENSMUSG00000090129	-3.521772701	6.16E-15	-4.048604932	1.11E-32	-4.251222655	3.00E-20	-5.022506665	6.44E-25	-4.159578392	1.94E-14
65	ENSMUSG00000069755	-2.418205567	1.38E-14	-3.12498216	5.94E-29	-2.341507999	2.71E-12	-2.553134601	7.29E-13	-1.955049039	9.77E-07
66	ENSMUSG00000040102	-1.063437107	1.54E-14	-0.99108896	2.30E-16	-1.056444696	5.98E-09	-1.18262753	2.55E-09	-0.990314019	1.19E-07
67	ENSMUSG00000038141	0.869743119	1.81E-14	0.910822047	3.94E-22	0.752160809	1.11E-05	0.827583808	6.31E-09	0.672762294	0.000119481
68	ENSMUSG00000041624	-1.206957391	3.42E-14	-0.860363394	0.019348533
69	ENSMUSG00000040364	-1.979757424	1.32E-13	-1.552731452	8.15E-27			-1.962407399	5.13E-06	-1.632740338	0.044818648
70	ENSMUSG00000035964	-0.937851006	2.49E-13	-0.764901745	1.68E-13	-0.614859986	1.18E-05	-0.922616461	1.75E-09	-0.944964502	1.39E-09
71	ENSMUSG00000033826	2.705629686	2.49E-13	2.333764859	9.85E-21	2.871108181	4.32E-18	2.83781285	9.58E-20	2.81286392	3.67E-14
72	ENSMUSG00000063698	1.052996155	2.97E-13	0.837014477	4.72E-11	0.92338736	2.15E-08	0.978055054	2.75E-05	1.068521243	2.42E-08
73	ENSMUSG00000036552	0.884053904	5.46E-13	0.712648684	1.77E-09	0.905051444	3.93E-09	0.833978287	3.49E-05	0.731954825	0.00102798
74	ENSMUSG00000002459	0.825475635	6.02E-13	0.524195368	4.80E-06			0.571049333	0.021773278	0.67081184	0.003041649
75	ENSMUSG00000070564	-1.931211151	6.73E-13	-1.460521858	4.95E-22			-1.939528576	1.12E-05
76	ENSMUSG00000030209	-0.853062863	7.76E-13	-0.523026053	4.93E-06
77	ENSMUSG00000027332	0.963267351	1.49E-12	1.14815605	2.85E-29	1.37181319	1.27E-28	1.105681151	5.71E-15	0.980236461	1.59E-10
78	ENSMUSG00000079103	3.987850581	2.20E-12	4.13662559	9.94E-15	3.724783437	1.10E-09	3.275909188	4.31E-08	2.72946781	0.000132172
79	ENSMUSG00000021113	-0.889837701	2.80E-12	-0.716690435	9.50E-10	-0.928731565	9.15E-10	-0.703366088	0.002256914
80	ENSMUSG00000027606	-2.513565596	4.08E-12	-3.216770646	1.02E-21	-2.785906269	1.54E-13	-2.772270657	1.62E-09	-2.478260275	9.77E-07
81	ENSMUSG00000022195	-0.777807299	4.08E-12							-0.773063842	1.29E-05
82	ENSMUSG00000025937	-0.936365206	4.30E-12	-0.708896074	3.34E-05
83	ENSMUSG00000000792	-1.80775512	4.76E-12	-1.954075395	7.00E-38	-1.375044501	6.50E-07	-1.98482306	1.32E-20	-2.163428424	4.65E-18
84	ENSMUSG00000042961	1.987394847	7.86E-12	1.923722957	5.60E-16	1.572345588	4.85E-09	2.293380625	2.53E-10	2.259502699	8.86E-10
85	ENSMUSG00000027285	1.002350358	1.46E-11	0.840811898	2.77E-12	0.912049773	4.33E-08	0.850476562	4.94E-05	0.903236821	0.000119262
86	ENSMUSG00000036800	-1.776656792	3.52E-11	-0.762044276	9.65E-08
87	ENSMUSG00000005540	-1.474057267	3.52E-11	-1.266209796	1.29E-13	-1.090427393	0.000164793			-1.62507042	1.60E-09
88	ENSMUSG00000052270	2.30611001	5.65E-11	2.043595227	5.70E-13	2.048183807	4.23E-12	2.711427859	2.57E-15	2.063733961	2.49E-08
89	ENSMUSG00000037234	-0.752794403	6.31E-11
90	ENSMUSG00000023032	-0.951230792	6.49E-11	-0.675916325	4.11E-12	-0.831999255	0.000819909	-0.634266444	0.030367511
91	ENSMUSG00000032679	1.670922962	1.09E-10	1.161658821	1.21E-06	1.235850202	4.01E-07	1.565697223	5.39E-10	1.562972422	2.64E-09
92	ENSMUSG00000030834	1.775009648	1.28E-10	1.111644198	8.49E-08	1.339616548	3.34E-06
93	ENSMUSG00000047497	3.521699482	1.57E-10			3.058708547	0.000988116			3.919738628	4.83E-18
94	ENSMUSG00000033004	-0.724258952	1.66E-10	-0.345840611	0.002139613
95	ENSMUSG00000007989	-2.523979728	3.03E-10	-1.29475883	1.29E-07
96	ENSMUSG00000027428	0.80492381	4.24E-10	0.824383323	1.18E-14	0.794495592	3.53E-07	0.630384223	0.003136787	0.738347921	0.000119262
97	ENSMUSG00000030423	-1.171263958	5.36E-10	-1.191302916	2.33E-22	-0.886281688	3.13E-06	-1.049740655	3.45E-08	-1.049300299	6.72E-08
98	ENSMUSG00000033316	-1.208234588	5.36E-10					-0.776302537	6.95E-05
99	ENSMUSG00000078137	0.958054218	6.47E-10	0.819246059	7.75E-09
100	ENSMUSG00000003665	-1.495198906	6.47E-10
101	ENSMUSG00000073888	1.683866683	8.62E-10	1.495970097	1.67E-43	1.974811342	0.001836007	1.458732994	0.004692824	1.603315588	0.002010235
102	ENSMUSG00000020220	-0.67609055	1.04E-09
103	ENSMUSG00000015852	1.784940398	1.30E-09	2.152155744	6.74E-48	1.479222335	0.000300946	1.835079912	6.28E-12	2.011560927	6.18E-11
104	ENSMUSG00000025086	0.812027083	1.60E-09	0.766297719	9.76E-12	0.891579177	2.58E-10	0.851303963	2.83E-07	0.715305467	0.000459112
105	ENSMUSG00000051242	-1.374296447	1.76E-09	-1.94739333	1.83E-27	-1.869131536	3.51E-15	-1.714527819	1.30E-16	-1.89519915	1.68E-16
106	ENSMUSG00000051111	1.039503892	1.91E-09			-0.825594479	2.11E-05	0.678035697	0.016713322
107	ENSMUSG00000021747	-1.027265822	1.97E-09	-0.871284567	2.62E-06	-1.266393433	5.28E-09	-1.061050904	0.000113362	-0.796112871	0.01525205
108	ENSMUSG00000074925	-2.192294431	2.16E-09	-0.806059693	0.00217335
109	ENSMUSG00000069874	1.540195344	2.24E-09	0.867209526	0.000144553	1.177152642	3.80E-06	1.027017993	0.016332213	1.113951123	0.00638851
110	ENSMUSG00000027210	0.944269572	2.24E-09	0.528832821	7.67E-05			0.787967994	0.01173143
111	ENSMUSG00000016918	1.00984851	2.40E-09	0.635419796	0.004625784
112	ENSMUSG00000024384	0.743073731	2.50E-09	0.956660303	4.34E-21	0.738132355	0.00413475	1.207700546	0.001609141	1.499784657	4.66E-06
113	ENSMUSG00000064036	1.125206266	2.94E-09	0.709364223	4.30E-06	0.779646747	0.001545801	0.919519734	1.96E-05	0.653564318	0.031042269
114	ENSMUSG00000038056	-0.695245474	3.70E-09	-0.341516849	0.002022105
115	ENSMUSG00000008435	0.964973592	3.78E-09	0.925235946	2.45E-18	1.145219135	4.08E-16	0.753525745	0.001806092	0.642651569	0.00386544
116	ENSMUSG00000063450	-0.698008708	3.80E-09	-0.410857093	0.00193791	-0.505525203	0.042535663
117	ENSMUSG00000024524	0.923701478	3.89E-09
118	ENSMUSG00000015522	0.820160372	4.85E-09	0.956375859	3.84E-24	0.858059286	0.000117952	0.969002292	6.23E-07	1.102004218	0.000181929
119	ENSMUSG00000034111	-0.634945391	5.31E-09	-0.503575421	9.88E-06	-0.638540095	0.00078086
120	ENSMUSG00000079537	2.086215957	5.31E-09
121	ENSMUSG00000023845	-2.34210072	6.19E-09	-1.082435583	0.00022895
122	ENSMUSG00000068284	-0.718918786	6.68E-09	-0.356482705	0.000958885
123	ENSMUSG00000033852	0.910515849	7.12E-09	0.681874097	1.25E-06	0.978227113	3.30E-08	0.828439198	0.006525302
124	ENSMUSG00000035284	-0.695216247	7.97E-09
125	ENSMUSG00000042942	-1.311478947	8.48E-09	-1.274806667	1.58E-08	-1.064573165	0.0156674
126	ENSMUSG00000038664	-0.837579078	1.09E-08	-0.373730655	0.001180363
127	ENSMUSG00000044254	2.62780839	1.15E-08					2.083353091	0.009858747
128	ENSMUSG00000079038	-1.813567263	1.35E-08
129	ENSMUSG00000027326	-2.707825429	1.52E-08	-2.362033461	6.16E-07	-3.797772342	7.28E-13	-2.392767844	0.000180736	-2.047596786	0.001467272
130	ENSMUSG00000041144	-1.246522943	1.56E-08	-0.742008576	0.010795183
131	ENSMUSG00000033715	1.642687129	1.59E-08	1.623998895	2.19E-11	1.12794288	0.047140768	1.474427955	1.80E-06	1.459746969	0.000940155
132	ENSMUSG00000032497	0.69179073	1.75E-08	0.641484547	1.97E-08	0.666876938	0.000463535	0.795620461	5.10E-06	0.804208725	0.001984093
133	ENSMUSG00000022829	-1.498735251	1.81E-08	-0.72922026	4.52E-06
134	ENSMUSG00000021758	-1.894692278	1.83E-08	-2.098801884	3.15E-15	-2.217404	9.18E-08	-1.722852185	2.55E-09	-1.700009543	0.000218836
135	ENSMUSG00000036333	-0.620350585	1.91E-08	-0.415884835	8.71E-05	-0.593436403	0.004975204
136	ENSMUSG00000054640	-1.15217647	1.97E-08
137	ENSMUSG00000039391	-1.457914638	1.98E-08	-1.385395873	7.11E-12	-1.998395709	3.28E-13			-1.372724883	0.000511888
138	ENSMUSG00000025475	-0.678548426	2.21E-08
139	ENSMUSG00000056144	1.230278902	2.44E-08	1.125588815	9.34E-08	1.451522387	1.76E-11	1.504206719	5.91E-09	1.451250574	2.32E-07
140	ENSMUSG00000048222	1.032524557	2.91E-08	0.810276248	9.26E-08	0.901335378	4.38E-05	0.94479796	0.000811012	0.867939815	0.001625899
141	ENSMUSG00000036782	0.864465381	3.00E-08
142	ENSMUSG00000002949	0.645882422	4.02E-08	0.449073957	0.00033445	0.641154068	6.48E-06
143	ENSMUSG00000054676	-0.693779857	4.92E-08	-0.701772858	9.02E-10	-0.750570912	1.57E-06	-0.782649433	1.07E-05	-0.862165123	1.43E-05
144	ENSMUSG00000040899	3.961954534	5.66E-08	3.280825803	1.38E-13	4.360492934	1.78E-12	4.427963402	3.29E-11	5.23999783	4.82E-14
145	ENSMUSG00000074519	-0.944554356	5.67E-08
146	ENSMUSG00000038718	0.959951598	5.84E-08
147	ENSMUSG00000021313	-0.776355123	6.21E-08	-0.279587119	0.034162694
148	ENSMUSG00000021171	-0.683158329	6.27E-08	-0.446456291	0.001458159	-0.600710913	0.001564911
149	ENSMUSG00000041638	0.601993378	6.75E-08	0.741829962	1.40E-11	0.768938562	4.86E-07	0.653730561	0.023109125
150	ENSMUSG00000004567	0.623762445	6.75E-08	0.512251166	1.23E-06	0.72989454	5.14E-06
151	ENSMUSG00000035868	0.892119652	8.40E-08	0.765351904	1.46E-06	1.002618125	2.11E-05	0.742707772	0.028383627	0.868220057	0.015858061
152	ENSMUSG00000020679	2.71533599	8.65E-08	3.96553799	5.01E-11	3.678338278	1.89E-07	3.528617143	3.48E-05
153	ENSMUSG00000072612	-1.504763553	8.65E-08	-1.623823581	4.20E-15	-1.152111775	0.009314337	-1.812281583	2.98E-06	-1.983868798	6.75E-10
154	ENSMUSG00000037624	0.902982083	8.67E-08	0.575382654	0.002149911	0.45112898	0.045862582	0.728603553	0.000703574	0.632763729	0.004774913
155	ENSMUSG00000058006	-0.756562558	8.67E-08
156	ENSMUSG00000036775	-0.816658263	1.16E-07	-0.786957663	1.04E-13	-0.676353115	9.98E-05	-0.89108472	7.30E-09	-1.011327644	2.49E-08
157	ENSMUSG00000008140	-0.628470063	1.21E-07	-0.6226734	9.26E-08	-0.51274503	0.000570884	-0.596052878	0.022013437	-0.753792108	0.002032769
158	ENSMUSG00000053182	-5.212499261	1.35E-07							-6.070676249	1.84E-09
159	ENSMUSG00000004552	-3.042693688	1.47E-07	-3.761962492	5.13E-08	-2.104462691	0.000118437	-2.895531006	0.001067222	-2.956577002	1.79E-05
160	ENSMUSG00000020891	1.651698295	1.58E-07	2.067997189	2.95E-16	2.537597082	1.03E-16	1.742219727	3.15E-09	2.274564568	1.40E-08
161	ENSMUSG00000048992	3.432630984	1.95E-07	4.775429651	2.32E-08	2.996019156	4.73E-05	4.138117067	9.96E-08	3.927750472	3.31E-05
162	ENSMUSG00000027209	-1.082429179	1.98E-07	-0.774580865	9.63E-05	-1.174525237	3.23E-06
163	ENSMUSG00000038242	-1.017618201	1.99E-07
164	ENSMUSG00000079105	-1.184418453	2.26E-07
165	ENSMUSG00000029798	-1.289715583	3.03E-07	-1.382580248	3.57E-19			-1.198339779	0.027352912
166	ENSMUSG00000040084	4.069171132	3.12E-07	5.379958414	3.56E-52	6.197952874	2.36E-50	5.623322135	1.85E-27	6.193014702	5.87E-28
167	ENSMUSG00000071073	-0.679409197	3.16E-07	-0.412991386	0.033287079			-0.640110368	0.023918316	-0.729654281	0.027623832
168	ENSMUSG00000054178	-1.42169574	3.54E-07	-0.699265005	0.014913982
169	ENSMUSG00000031654	-1.29222902	3.55E-07
170	ENSMUSG00000023021	-0.530931826	3.68E-07	-0.307721268	0.008822152	-0.521177783	0.000105376
171	ENSMUSG00000078853	1.682824065	3.72E-07	0.739612228	0.037453768	1.405643301	9.31E-07	1.06733934	0.030016718	1.15490823	0.03227331
172	ENSMUSG00000024160	-0.59429004	3.72E-07	-0.617877647	1.64E-09	-0.554459211	0.000125598			-0.832152329	2.61E-06
173	ENSMUSG00000028307	-1.053775564	3.78E-07	-0.452104066	0.020179311
174	ENSMUSG00000034845	0.811664994	3.97E-07	0.644806468	1.08E-05	0.671366115	0.001452602
175	ENSMUSG00000041710	-1.125047293	3.97E-07							1.011285169	0.00212956
176	ENSMUSG00000034218	-0.89392899	4.18E-07
177	ENSMUSG00000015843	2.259725319	4.42E-07
178	ENSMUSG00000056078	-3.200186191	4.57E-07
179	ENSMUSG00000013622	0.692801616	4.84E-07	0.729811127	2.11E-12	0.789902209	1.52E-06	0.710869906	8.00E-05
180	ENSMUSG00000037847	1.223747878	4.93E-07	1.130877764	1.73E-08	1.115947693	0.000634997	1.176452806	0.005748135	1.584076163	1.55E-09
181	ENSMUSG00000030301	-0.669029254	4.93E-07	-0.596619439	1.22E-05	-0.473765672	0.013681116	-0.500671293	0.036239685
182	ENSMUSG00000064177	-2.292017016	5.09E-07	-0.923066587	0.000685685	-2.253278312	0.048886834
183	ENSMUSG00000033450	1.382175717	5.13E-07	1.335350035	2.54E-08	1.481747025	2.53E-06	1.827518877	9.77E-14	1.748645102	3.85E-09
184	ENSMUSG00000042447	-0.768571494	5.27E-07	-0.626210948	9.77E-07
185	ENSMUSG00000060441	3.183048961	5.29E-07	3.177328925	2.75E-08	3.779707856	2.06E-09	5.188206932	5.94E-12	3.747264644	1.02E-08
186	ENSMUSG00000021278	-1.189480352	5.41E-07
187	ENSMUSG00000020007	2.275097259	6.20E-07			-2.180178821	0.000410726
188	ENSMUSG00000056880	-1.755403049	6.58E-07	-1.166950771	4.28E-08
189	ENSMUSG00000057003	-1.899948888	7.35E-07	-1.310063744	0.007426309			-1.312245941	0.009185715
190	ENSMUSG00000037270	-0.610593886	7.47E-07	-0.278628243	0.045089671
191	ENSMUSG00000020523	0.589079115	8.38E-07	0.373194448	0.001636411					0.482337463	0.042502352
192	ENSMUSG00000079722	4.042173811	8.42E-07	3.798168094	5.24E-13	3.811823053	5.28E-09	4.477834827	8.24E-11
193	ENSMUSG00000055775	-1.876357968	9.05E-07			-1.936682194	0.036243397	-2.153146262	0.000466491
194	ENSMUSG00000091060	2.754017819	1.01E-06	1.475252016	7.08E-07	1.875861456	0.000274526	1.058364261	0.009572787	1.800395844	2.21E-05
195	ENSMUSG00000057596	3.798193481	1.18E-06	3.03505253	4.51E-12	2.002529263	0.000223021	3.989411328	6.70E-10	2.66998907	0.034512313
196	ENSMUSG00000027356	-2.007260722	1.20E-06
197	ENSMUSG00000033671	-0.637360241	1.24E-06	-0.281958382	0.0466039
198	ENSMUSG00000022672	-0.692863907	1.29E-06
199	ENSMUSG00000028226	-0.867197272	1.33E-06	-0.47263624	0.002171395
200	ENSMUSG00000092097	3.075929187	1.35E-06	4.627898976	8.11E-11	2.540967998	0.000735781	2.999724944	0.000110727	2.896634743	0.000720425
201	ENSMUSG00000054477	-0.936465249	1.40E-06	-0.615033076	3.23E-09
202	ENSMUSG00000063919	-0.528737962	1.44E-06
203	ENSMUSG00000034674	0.845400581	1.46E-06	0.959163925	6.68E-23	1.203759767	2.95E-10	0.947771201	9.48E-09	1.084359924	7.32E-11
204	ENSMUSG00000024604	0.577428994	1.55E-06	0.48069112	5.62E-05	0.572384262	4.33E-05	0.538199436	0.013164987
205	ENSMUSG00000026697	2.599487946	1.57E-06	1.470991757	2.79E-08	1.668177181	0.002187365	1.14719547	0.003747375	1.850739565	9.86E-08
206	ENSMUSG00000073436	-0.548146105	1.71E-06	-0.545568632	4.31E-08	-0.499027902	0.001550797			-0.747113008	0.000482642
207	ENSMUSG00000045648	-0.874646511	1.71E-06
208	ENSMUSG00000029413	-0.69369701	1.74E-06	-0.454988736	0.000993779			-0.557170218	0.019750845	-0.720025211	0.003812635
209	ENSMUSG00000062526	0.682485741	1.90E-06
210	ENSMUSG00000090215	1.530040907	1.95E-06	1.553448615	6.26E-08	1.693733325	8.91E-09	1.850485122	2.65E-07	2.007783357	1.32E-10
211	ENSMUSG00000015143	0.62817582	1.97E-06	0.393944828	0.001244748
212	ENSMUSG00000002948	0.527177653	2.38E-06	0.311424569	0.009091588	0.569702799	5.13E-05
213	ENSMUSG00000020598	-0.530203878	2.40E-06
214	ENSMUSG00000098488	0.860639086	2.53E-06	0.659444322	5.15E-05	0.927904634	3.27E-06	0.757211222	0.040600746
215	ENSMUSG00000037376	0.722084987	2.78E-06	0.7143146	2.63E-12	0.785972714	4.33E-08	0.652206584	0.00058093	0.716816973	0.000955642
216	ENSMUSG00000026646	-1.203439128	2.87E-06	-1.342423949	4.86E-14	-1.22121009	3.54E-08	-1.337644119	8.44E-07	-1.084266016	0.003769567
217	ENSMUSG00000058626	-3.40215114	3.02E-06	-2.933223245	1.36E-05	-4.590622014	1.12E-05	-3.814063109	6.01E-24	-4.483416011	1.22E-21
218	ENSMUSG00000035696	0.567442345	3.52E-06	0.600536643	1.17E-08	0.624342799	0.006403711	0.530490731	0.011032358	0.634449325	0.014343852
219	ENSMUSG00000040483	-0.9984595	3.54E-06	-1.272190719	1.98E-16			-1.116456723	0.031707189
220	ENSMUSG00000059994	4.781470504	3.54E-06	2.953845673	5.71E-05	3.993042977	3.67E-05	3.736496512	2.57E-06	2.237369697	0.042897328
221	ENSMUSG00000095595	-0.80842483	3.57E-06
222	ENSMUSG00000048138	-2.174288914	3.93E-06	-2.043383169	1.35E-06	-1.450702101	0.000497891	-1.86345066	5.18E-05	-1.898006224	0.001338698
223	ENSMUSG00000071860	-1.416266576	3.96E-06
224	ENSMUSG00000020904	-1.279517395	4.17E-06
225	ENSMUSG00000041268	-0.561349728	4.54E-06	-0.280839088	0.041941355
226	ENSMUSG00000019726	-0.812439312	5.06E-06	-0.469813126	0.000299652
227	ENSMUSG00000045875	-1.188870565	5.10E-06	-0.62713184	0.00161726	-1.372098649	0.015544042
228	ENSMUSG00000002997	0.577803038	5.49E-06	0.394899606	0.003802971
229	ENSMUSG00000060985	-1.116084001	5.87E-06
230	ENSMUSG00000030043	1.769917631	6.32E-06	1.062642582	0.042837953
231	ENSMUSG00000019368	-2.640266027	7.19E-06	-1.348085786	0.005876231
232	ENSMUSG00000008206	0.509753067	7.50E-06	0.687225185	2.77E-10	0.600319916	5.63E-06			0.702984312	0.000617571
233	ENSMUSG00000053279	1.208128892	7.87E-06					1.037503694	0.000423307
234	ENSMUSG00000031295	-0.510079978	8.19E-06
235	ENSMUSG00000070436	1.006468816	8.30E-06	1.181687813	2.51E-13
236	ENSMUSG00000020674	-0.803012804	8.41E-06	-0.655459361	3.89E-10	-0.678366773	0.02536662	-0.678871693	0.002495711	-0.488342102	0.032149728
237	ENSMUSG00000035105	1.174020176	9.81E-06	0.795719444	0.000164446			1.157812934	0.00760641	0.691726022	0.040681035
238	ENSMUSG00000031772	-0.653247286	1.01E-05
239	ENSMUSG00000022505	1.131030665	1.03E-05	1.295964216	4.04E-25	1.040243373	0.000119601	1.084701083	3.53E-08	1.144710598	9.77E-07
240	ENSMUSG00000033540	-0.642770338	1.11E-05	-0.709271998	2.69E-09	-0.461152502	0.031245593	-0.704697345	0.001172608	-0.768968973	0.004836957
241	ENSMUSG00000040209	-0.655579451	1.30E-05
242	ENSMUSG00000037461	0.812253638	1.36E-05	0.680231038	0.000274874	0.717541663	0.000592947	1.071062465	1.72E-08	0.748340211	0.029952681
243	ENSMUSG00000030655	-0.6620908	1.37E-05
244	ENSMUSG00000021983	-0.618136186	1.49E-05
245	ENSMUSG00000003271	-1.385680276	1.52E-05	-0.800786735	0.000962345			-1.115949878	0.002696705
246	ENSMUSG00000024008	0.908652488	1.73E-05
247	ENSMUSG00000035435	-1.246797381	1.73E-05	-1.833780767	1.41E-15	-1.52032173	1.21E-05			-1.408190209	0.000744495
248	ENSMUSG00000002910	-1.05351883	1.81E-05	-1.000219447	3.03E-07					-1.103572398	0.002468252
249	ENSMUSG00000022696	-0.640220578	1.81E-05
250	ENSMUSG00000023004	-0.523060054	1.91E-05	-0.326729976	0.025749808
251	ENSMUSG00000091345	-1.935602479	2.01E-05	-1.329577508	0.009966267			-1.677172676	0.003074996
252	ENSMUSG00000033943	-0.578423904	2.06E-05	-0.353055867	0.014398204
253	ENSMUSG00000032478	1.231842068	2.06E-05	1.195460177	2.08E-07	0.97472582	0.002376139			0.884890816	0.024170707
254	ENSMUSG00000027318	1.65786082	2.14E-05			1.132694265	0.000241865
255	ENSMUSG00000002617	-0.839012216	2.19E-05	-1.175217971	5.53E-17	-1.081696116	3.93E-09	-0.983681213	0.001665844	-0.735496383	0.008975048
256	ENSMUSG00000001700	0.741930925	2.22E-05	0.487445182	0.00251533			0.550469643	0.040722432	0.647930461	0.015732844
257	ENSMUSG00000073514	-1.038187302	2.26E-05
258	ENSMUSG00000061882	-0.80103136	2.29E-05	-0.646236543	0.000785887	-0.656833117	0.006818826
259	ENSMUSG00000020723	0.807178976	2.47E-05	0.342372982	0.031093275
260	ENSMUSG00000037646	-0.564265458	2.50E-05
261	ENSMUSG00000048960	-0.651875946	2.57E-05	-0.443369662	0.000464696
262	ENSMUSG00000023908	-0.856252571	2.67E-05	-0.955666318	1.36E-10	-0.938488849	0.000560421	-1.079025268	0.003840416	-0.954464283	0.004049084
263	ENSMUSG00000044501	-0.874923166	2.67E-05	-1.113162495	1.31E-12	-0.904513536	0.017024582	-1.227578667	0.011921057
264	ENSMUSG00000021478	2.191829339	2.81E-05			-1.185700511	0.000560421
265	ENSMUSG00000049436	-2.385127404	3.07E-05					-1.93853478	1.63E-08	-2.084425548	0.040681035
266	ENSMUSG00000025324	-0.977333435	3.17E-05
267	ENSMUSG00000030214	2.202947252	3.20E-05	1.544440772	0.001218939	2.875863233	2.25E-07	2.094227695	0.000926754	1.88437439	0.001139986
268	ENSMUSG00000046230	-0.65385373	3.28E-05
269	ENSMUSG00000035439	-0.844638148	3.43E-05	-0.789959553	1.36E-05	-0.656014272	0.039136968	-0.836796343	0.003021205
270	ENSMUSG00000047037	-0.676921071	3.44E-05	-0.537501849	1.23E-06
271	ENSMUSG00000041992	-0.598835758	3.63E-05
272	ENSMUSG00000048280	-1.014896995	3.69E-05	-0.561051377	0.005048345
273	ENSMUSG00000025815	-0.694213659	3.71E-05	-0.56114672	2.60E-05
274	ENSMUSG00000041132	-0.634638926	3.74E-05
275	ENSMUSG00000034647	-0.540423898	3.78E-05
276	ENSMUSG00000027286	0.518119447	3.80E-05	0.429533078	0.003158831
277	ENSMUSG00000014547	-0.899023312	3.86E-05
278	ENSMUSG00000079700	1.277372666	3.86E-05	1.422368791	3.49E-08	1.382365399	0.000153442	2.02318019	2.53E-10	1.234400038	0.001596708
279	ENSMUSG00000053063	3.587606594	4.07E-05					2.246629815	0.00093133
280	ENSMUSG00000024073	-0.663133187	4.14E-05
281	ENSMUSG00000016128	-0.656745833	4.19E-05
282	ENSMUSG00000034243	-0.529394833	4.24E-05
283	ENSMUSG00000047888	-0.573903086	4.55E-05
284	ENSMUSG00000059248	-0.519289909	4.69E-05
285	ENSMUSG00000024383	-0.547263235	4.78E-05
286	ENSMUSG00000039167	0.773669665	4.79E-05
287	ENSMUSG00000022483	-1.868737046	4.83E-05	-2.127130473	2.93E-11	-1.174360037	0.00413475	-1.903879267	0.00012354	-1.839479244	4.58E-05
288	ENSMUSG00000024120	-0.447228943	5.06E-05
289	ENSMUSG00000030265	-0.497977497	5.06E-05	-0.532523962	4.21E-05
290	ENSMUSG00000024169	-0.486422146	5.27E-05	-0.293031608	0.037463096	-0.41321367	0.007954971
291	ENSMUSG00000036304	-1.009935092	5.39E-05
292	ENSMUSG00000003847	-0.492508879	5.56E-05
293	ENSMUSG00000100419	6.132872424	5.57E-05	7.018914957	1.40E-10	5.920016601	4.60E-13	6.563527369	8.52E-07	6.938500088	9.38E-07
294	ENSMUSG00000018427	0.605324129	5.57E-05	0.367149909	0.011677703					0.627962067	0.005162836
295	ENSMUSG00000050545	-1.033798923	5.70E-05
296	ENSMUSG00000029769	-0.631289477	5.73E-05
297	ENSMUSG00000079065	-1.576868342	6.44E-05	-0.552164264	0.00247386
298	ENSMUSG00000005640	2.034552119	6.64E-05
299	ENSMUSG00000032583	0.697784467	6.68E-05	0.871256863	1.30E-12	0.736457103	1.11E-05	0.702117084	0.002395423	0.670377075	0.002861719
300	ENSMUSG00000029433	-0.497531563	6.68E-05	-0.54614615	8.82E-07	-0.588234915	0.000143504	-0.512643728	0.01088727	-0.544412359	0.013384342
301	ENSMUSG00000012705	2.124589798	7.14E-05
302	ENSMUSG00000028649	-0.556281649	7.33E-05
303	ENSMUSG00000037393	3.793511755	7.62E-05	2.466990566	0.027007216					2.98491162	0.007598113
304	ENSMUSG00000044906	0.750055499	7.85E-05	0.698776007	1.65E-05			1.028712478	0.010551904	1.243038549	0.00021557
305	ENSMUSG00000037416	-0.55680167	8.04E-05	-0.30170779	0.039292958
306	ENSMUSG00000037098	-0.465532616	8.04E-05	-0.365147437	0.001007453
307	ENSMUSG00000053477	-0.555146675	8.04E-05	-0.332599636	0.021164463
308	ENSMUSG00000087153	-0.572254367	8.30E-05	-0.570972072	3.24E-06	-0.679946112	0.004251708
309	ENSMUSG00000049184	-0.482151336	8.78E-05
310	ENSMUSG00000022948	0.643574138	8.78E-05	0.378284025	0.006317232
311	ENSMUSG00000047907	-1.377141365	8.98E-05					-1.260641762	0.003600915
312	ENSMUSG00000015002	-0.594861109	9.80E-05
313	ENSMUSG00000049620	5.984454778	9.81E-05	6.779300761	5.34E-09	4.235657217	5.53E-09	4.86855748	0.001437658	3.260380546	0.022735908
314	ENSMUSG00000063810	-0.640414074	0.000101301
315	ENSMUSG00000019841	-0.568393307	0.000103886
316	ENSMUSG00000038374	0.531711834	0.000103886	0.636610815	5.07E-08	0.537859662	0.015368681
317	ENSMUSG00000058260	4.802106716	0.000104062			-3.740846107	0.00143211
318	ENSMUSG00000090223	1.197410831	0.000111087	0.540023779	0.014990497			0.837672523	0.035537728	0.653237517	0.000526786
319	ENSMUSG00000021728	-0.551241959	0.000115517
320	ENSMUSG00000002265	-0.500830251	0.000118462	-0.390378416	0.003066148
321	ENSMUSG00000042428	-0.475634224	0.000122714	-0.356984728	0.003111168			-0.42777127	0.025165473
322	ENSMUSG00000020948	-1.031764398	0.00012296	-0.528119428	0.001346657
323	ENSMUSG00000034774	3.001578843	0.00012316
324	ENSMUSG00000044933	-0.792716759	0.000126915	-0.612475075	3.73E-06	-0.837400441	0.001890008	-0.884478902	3.22E-06	-0.97396455	5.53E-06
325	ENSMUSG00000095403	-0.569297637	0.000138329	-0.629893108	9.69E-07	-0.720338936	0.000909517
326	ENSMUSG00000031232	0.67450544	0.000138329	0.360650416	0.014832653
327	ENSMUSG00000021952	-0.835202812	0.000138329
328	ENSMUSG00000034442	0.665416521	0.000145844	0.466960513	0.042121168	0.531247596	0.029980523
329	ENSMUSG00000037876	-0.507363874	0.000152077
330	ENSMUSG00000051650	0.7074114	0.000161522
331	ENSMUSG00000035860	-1.498925868	0.00016649	-1.312964754	1.59E-08	-1.337134782	8.18E-07	-1.072669524	0.002270876	-1.719540536	0.000188154
332	ENSMUSG00000028140	0.516362741	0.000173246	0.536967541	4.28E-06	0.482340964	0.009923261	0.483691315	0.0406905
333	ENSMUSG00000064330	-2.145551952	0.000173492			-2.443485395	0.004785198
334	ENSMUSG00000027187	0.521551972	0.000180545	0.543260849	2.60E-05			0.532405694	0.009434273
335	ENSMUSG00000030630	-0.657018862	0.000191737	-0.560898013	2.64E-05			-0.606790624	0.00572046
336	ENSMUSG00000037995	0.854885228	0.000197218
337	ENSMUSG00000037243	0.504957894	0.000203289
338	ENSMUSG00000050824	2.519513221	0.000203289	2.837074227	0.000300459
339	ENSMUSG00000103344	1.886177305	0.000224361
340	ENSMUSG00000040943	-0.504647707	0.000231509
341	ENSMUSG00000092083	-0.62561794	0.000232604
342	ENSMUSG00000020160	1.169095411	0.000235261
343	ENSMUSG00000031229	-0.462379075	0.000235484
344	ENSMUSG00000021799	-1.917485366	0.000235484	-3.039210643	1.43E-15	-1.764476097	0.043785015	-1.659889348	0.04383437	-2.83771574	0.001062184
345	ENSMUSG00000069763	0.967297542	0.000235484	0.798439566	0.000286645			1.014055244	0.001529295
346	ENSMUSG00000030643	-0.79028726	0.000236675
347	ENSMUSG00000027423	0.440404706	0.000242306
348	ENSMUSG00000058761	0.600585505	0.000246756	0.788733601	5.53E-17	0.662332502	8.24E-05	0.610256451	0.002312312	0.843799708	0.000132172
349	ENSMUSG00000040606	0.661864275	0.000248079
350	ENSMUSG00000061601	-0.509839645	0.000248079	-0.334188726	0.022165204
351	ENSMUSG00000001773	-1.056037888	0.000263379	-1.029818796	3.05E-12	-0.962489368	0.000756593
352	ENSMUSG00000074449	-1.629740783	0.000266306	-0.966929267	0.033910663
353	ENSMUSG00000019969	0.41629272	0.00026717	0.512119525	1.74E-06	0.447499956	0.00889902	0.494908351	0.021824889	0.56282391	0.001906816
354	ENSMUSG00000059326	0.641289335	0.000267704
355	ENSMUSG00000061718	2.216370259	0.000271438			-0.928787787	0.017629623
356	ENSMUSG00000070003	0.487969048	0.000272091	0.498064263	9.62E-05
357	ENSMUSG00000009739	-0.762065954	0.000272091	-0.76672279	1.21E-11	-0.619832411	0.003172852	-0.827970318	0.003777786	-0.811322491	0.013419838
358	ENSMUSG00000055694	-0.541222926	0.000276695			-0.549228494	0.016549955
359	ENSMUSG00000033597	-0.5271118	0.000278017
360	ENSMUSG00000041362	-0.631578686	0.000284408	-0.303813219	0.014154181
361	ENSMUSG00000061353	0.755308842	0.000291307	0.386602769	0.007828509	0.806469838	2.88E-09
362	ENSMUSG00000038677	0.611753141	0.000291307
363	ENSMUSG00000004530	-0.406058283	0.000292435
364	ENSMUSG00000070594	2.759276458	0.000295976	4.046032676	4.00E-09	2.802905847	0.000291454	5.463219242	1.54E-09	3.046936382	8.74E-05
365	ENSMUSG00000079108	-0.476731544	0.00030299
366	ENSMUSG00000040624	-0.594681351	0.000311793	-0.401421273	0.032531499
367	ENSMUSG00000027233	0.600142859	0.000311793
368	ENSMUSG00000037395	-0.560690547	0.000312542
369	ENSMUSG00000021514	-0.513232758	0.000315077	-0.323839838	0.035719158
370	ENSMUSG00000021738	-0.491603706	0.000318029
371	ENSMUSG00000045573	2.125378388	0.000335693			-1.590285596	0.000113214
372	ENSMUSG00000020520	0.907426936	0.00033975	1.135933383	1.82E-13			1.078579334	0.00570589
373	ENSMUSG00000038126	-0.592247619	0.00033975
374	ENSMUSG00000069830	5.792857761	0.000340069	3.537553876	0.000716791					6.160993764	0.00010651
375	ENSMUSG00000087408	-0.45407858	0.000343869	-0.338252723	0.010423525	-0.542057096	0.019807765
376	ENSMUSG00000031963	-0.797422916	0.000347084
377	ENSMUSG00000004633	-0.702381698	0.000356838	-0.640929293	0.000483577
378	ENSMUSG00000043110	-1.623383692	0.000356838	-1.310299965	0.022069342
379	ENSMUSG00000075318	-0.458764353	0.000361639
380	ENSMUSG00000079710	1.499220383	0.000364942	1.230005666	6.20E-07	1.356328244	6.72E-06	1.207097689	0.001215647	1.253161817	0.000248998
381	ENSMUSG00000020799	-1.352303114	0.000376561	-1.670912673	4.74E-10	-2.211292396	4.17E-10	-1.629203595	6.30E-09	-1.62761001	0.000564994
382	ENSMUSG00000039765	-0.421714829	0.000385572
383	ENSMUSG00000024082	0.475807753	0.000389923	0.535646511	1.01E-06	0.538111812	0.000175523	0.493703694	0.012440759
384	ENSMUSG00000056228	0.619759709	0.000389966	0.680261403	2.46E-09
385	ENSMUSG00000020102	-0.868206893	0.000395318
386	ENSMUSG00000093789	1.371341518	0.000398398	0.865671187	0.036337382	1.333595178	0.000672242	1.879628121	0.000106809	1.55347833	0.013115547
387	ENSMUSG00000064368	0.845961248	0.000412123
388	ENSMUSG00000074060	-1.606156942	0.000426838	-1.174551537	0.001006377
389	ENSMUSG00000003814	0.507808199	0.000431136
390	ENSMUSG00000070327	-0.578385371	0.000431144
391	ENSMUSG00000027395	0.539255558	0.000444754	0.667891744	3.63E-08	0.552466775	0.003911651	0.558921567	0.022518785
392	ENSMUSG00000060036	-0.45374114	0.000451386	-0.382160758	0.000410885	-0.447559397	0.047883848
393	ENSMUSG00000079056	0.458945204	0.000454556	0.706330756	3.48E-07	0.585491365	0.009387198			0.512774016	0.027772114
394	ENSMUSG00000036095	0.529054764	0.00046424
395	ENSMUSG00000071042	0.714546624	0.000469257					0.729391861	0.005959505	0.858055752	0.008523811
396	ENSMUSG00000050310	-0.483373179	0.000470066
397	ENSMUSG00000072582	0.669860562	0.000476701	0.60609817	2.71E-05	0.552076473	0.046862525	0.64831259	0.005148033
398	ENSMUSG00000019232	-0.783877455	0.000486921	-1.07023662	0.00825224
399	ENSMUSG00000029446	0.490310353	0.000494243
400	ENSMUSG00000028082	-0.554211278	0.000509534	-0.492185502	0.001002952
401	ENSMUSG00000098789	1.008024631	0.000513836	0.722380718	0.0054429	1.081213796	2.98E-05	1.031666842	0.009572787
402	ENSMUSG00000005864	-1.992998756	0.000533517	-1.096591124	0.022457448	-1.288530666	0.036967736			-1.783798375	0.029952681
403	ENSMUSG00000047146	-0.705496812	0.000547072	-0.463849878	0.004920933
404	ENSMUSG00000033319	0.481606279	0.000549601
405	ENSMUSG00000047789	-0.502343891	0.000558615
406	ENSMUSG00000027799	-0.46420965	0.000558615
407	ENSMUSG00000070000	0.46986594	0.000558876
408	ENSMUSG00000031351	-1.13368828	0.00055978
409	ENSMUSG00000041245	-0.460399963	0.000574876
410	ENSMUSG00000063142	-0.445615249	0.000588664	-0.33454949	0.026931028
411	ENSMUSG00000025161	-0.847879755	0.000588664
412	ENSMUSG00000026003	0.573597362	0.000595659	0.650856402	1.34E-06			0.748509487	0.000132243
413	ENSMUSG00000067144	-1.931295234	0.000634847
414	ENSMUSG00000027550	-0.507032876	0.00063631	-0.59223793	0.000242946
415	ENSMUSG00000062190	-0.586535708	0.000645013	-0.543748693	6.25E-07	-0.442909043	0.006782219	-0.663041572	0.000110727	-0.593249866	0.002010235
416	ENSMUSG00000069372	-1.2820297	0.000650874					-0.950796587	0.041097328
417	ENSMUSG00000101716	0.644409609	0.000659369
418	ENSMUSG00000026360	0.606173297	0.000661671
419	ENSMUSG00000035967	-0.443730978	0.000664617	-0.487432796	0.003751059	-0.432033046	0.042995753
420	ENSMUSG00000029534	-0.466698323	0.000666052
421	ENSMUSG00000045215	-0.616139553	0.000666052
422	ENSMUSG00000021098	-0.973875117	0.000676397	-1.566605066	0.018665368	-1.734607513	0.007756755	-1.310524259	0.015006175
423	ENSMUSG00000092607	0.542614567	0.000685875	0.393720534	0.012859525
424	ENSMUSG00000040016	-0.797673447	0.000705769
425	ENSMUSG00000073158	-1.565611072	0.000706036	-1.331716109	0.000412093	-1.336382646	0.006828748
426	ENSMUSG00000028681	0.959215787	0.000729897
427	ENSMUSG00000085272	1.122579396	0.000764827	0.677794016	0.04999482
428	ENSMUSG00000042200	-2.705396639	0.000775969	-3.722004668	4.74E-10					-2.71587899	0.002644851
429	ENSMUSG00000001119	0.86376419	0.000788299
430	ENSMUSG00000034064	-0.435363595	0.000793295			-0.410442165	0.045573911	-0.553315013	0.001962034
431	ENSMUSG00000042249	-0.521335915	0.000816469
432	ENSMUSG00000008540	0.802951044	0.000836779
433	ENSMUSG00000034765	-0.680830919	0.000840723					-1.236197167	0.03986107
434	ENSMUSG00000020048	0.441721557	0.000843
435	ENSMUSG00000103888	-0.695750219	0.000857062	-0.288927554	0.028962335
436	ENSMUSG00000067724	2.469960174	0.000877365
437	ENSMUSG00000026656	0.875366075	0.000878774
438	ENSMUSG00000031765	-0.531806357	0.000908058
439	ENSMUSG00000037364	0.437031734	0.000908058
440	ENSMUSG00000057098	0.836857334	0.000915462
441	ENSMUSG00000057133	-0.477484834	0.000929234
442	ENSMUSG00000026141	-0.778088523	0.000957341
443	ENSMUSG00000060802	0.556565163	0.000992163
444	ENSMUSG00000018168	2.903209133	0.00100726
445	ENSMUSG00000043535	-0.454089465	0.001020281
446	ENSMUSG00000056342	-0.386834212	0.001046275
447	ENSMUSG00000040028	0.375816366	0.001057841
448	ENSMUSG00000026864	0.552555458	0.001061054
449	ENSMUSG00000040447	-0.440517173	0.001065697
450	ENSMUSG00000041959	0.771188327	0.001066976	0.743392036	1.88E-05
451	ENSMUSG00000040339	0.49900677	0.001072127
452	ENSMUSG00000040189	-1.003606178	0.001085271	-1.092837245	2.44E-05	-1.245599464	0.001983194	-1.0958241	0.004173798
453	ENSMUSG00000036860	0.602502647	0.001091028	0.589161478	4.08E-05	0.576231383	0.010909122	0.670723867	0.024878624
454	ENSMUSG00000056608	-0.552588029	0.001097893
455	ENSMUSG00000031529	-0.601276794	0.001122556
456	ENSMUSG00000048038	1.450176803	0.001122556			-1.902858262	0.0021487			2.039656647	0.003841949
457	ENSMUSG00000028464	0.997443046	0.001122556
458	ENSMUSG00000073471	-0.747071957	0.001122556
459	ENSMUSG00000027246	1.182442098	0.00112955	1.300035591	3.20E-06	1.208971674	0.009122776	1.533181304	9.96E-06
460	ENSMUSG00000034009	-1.249167502	0.001137117
461	ENSMUSG00000054280	-0.455673206	0.001137117
462	ENSMUSG00000037652	-0.50946877	0.001157411
463	ENSMUSG00000021488	-0.407372453	0.001182898
464	ENSMUSG00000024528	0.581579485	0.001223338	0.629198141	3.33E-05	0.569168911	0.032223176	0.680839214	0.021273283	1.077185871	1.93E-05
465	ENSMUSG00000074305	-0.498847056	0.001255381
466	ENSMUSG00000035112	0.901147448	0.001265904
467	ENSMUSG00000042638	1.732635812	0.001287635	2.15261754	6.57E-05	1.506165507	0.031069917	1.569445774	0.019247394
468	ENSMUSG00000000159	1.097228778	0.001313837	0.46941405	0.03705083					0.578281925	0.005432722
469	ENSMUSG00000043925	3.47151554	0.001313837	3.79040641	4.95E-05			2.824786011	0.03986107	3.604009093	0.004901522
470	ENSMUSG00000047193	-0.465317722	0.001313837
471	ENSMUSG00000059851	0.469742296	0.001320885
472	ENSMUSG00000034912	-0.397033178	0.001329813	-0.527138495	0.000775702
473	ENSMUSG00000052812	-0.68303517	0.001337088
474	ENSMUSG00000052387	-0.475533459	0.001370535	-0.394553664	0.043399293
475	ENSMUSG00000038146	0.537935437	0.001382915
476	ENSMUSG00000056553	-0.400948437	0.00138402
477	ENSMUSG00000044912	-0.401794225	0.00138402
478	ENSMUSG00000007279	-1.059589913	0.00138402
479	ENSMUSG00000049336	-0.718678143	0.001401294			0.489169187	0.045862582
480	ENSMUSG00000036912	2.697407956	0.001403084
481	ENSMUSG00000055567	-0.49751108	0.001429301
482	ENSMUSG00000071178	-3.183698358	0.001435499					-4.874787058	0.001650304	-3.113243292	0.007602652
483	ENSMUSG00000046182	0.546755792	0.001446127					0.600434712	0.045389292
484	ENSMUSG00000095041	0.559356306	0.00145217
485	ENSMUSG00000032842	0.486732711	0.00145217
486	ENSMUSG00000034551	-0.534032923	0.00145217
487	ENSMUSG00000045036	-1.456464043	0.001461451	-0.592568603	0.03274942
488	ENSMUSG00000051041	-0.856423572	0.001462437	-0.961334838	3.16E-05
489	ENSMUSG00000044814	2.874236371	0.0014663	6.305540158	2.72E-06			3.226868572	0.012297584	4.635150482	0.000125977
490	ENSMUSG00000029359	0.62566999	0.001492225	0.532993099	0.000619053
491	ENSMUSG00000008845	1.358175715	0.001528573
492	ENSMUSG00000051678	1.073512939	0.001599278	1.262205838	2.37E-11	0.839692118	0.00675671	0.955373888	0.046997331	1.166032876	0.000126209
493	ENSMUSG00000029556	1.511716146	0.001603278	1.256722578	0.005033455	1.480821782	0.001995115	1.667293323	0.000993361
494	ENSMUSG00000071234	2.790952487	0.001649499			-2.207351517	0.000493708
495	ENSMUSG00000033417	0.441344247	0.001659412	0.344949353	0.003528757
496	ENSMUSG00000039840	-0.532429443	0.001677707	-0.294519819	0.014654466
497	ENSMUSG00000026163	-0.45095062	0.001677707
498	ENSMUSG00000044968	-0.470473027	0.001677707
499	ENSMUSG00000045062	0.665049864	0.001715714	0.663097754	0.00020378	0.780112359	0.026040526
500	ENSMUSG00000032698	0.519628182	0.00179701
501	ENSMUSG00000051401	-0.832994349	0.00179701
502	ENSMUSG00000022016	-0.380415976	0.00179701
503	ENSMUSG00000058057	1.505365451	0.00179701	1.521090552	5.11E-05
504	ENSMUSG00000029136	-0.506778843	0.001859547
505	ENSMUSG00000028514	-0.427348802	0.001916882
506	ENSMUSG00000032667	-0.473319884	0.00192786	-0.381049912	0.022977393					-0.564204509	0.037563537
507	ENSMUSG00000042632	0.457796801	0.001938216	0.399343336	0.004824261	0.438669645	0.033027382
508	ENSMUSG00000001663	-0.638697245	0.001983923
509	ENSMUSG00000042524	0.567990678	0.002058733
510	ENSMUSG00000022490	0.442371784	0.002062652
511	ENSMUSG00000036964	0.527834279	0.002062652	0.531670405	3.41E-06	0.431911624	0.019160135	0.547244859	0.003659455
512	ENSMUSG00000021027	-0.404955283	0.002062652	-0.288148335	0.032852514
513	ENSMUSG00000023764	0.430212199	0.002062652
514	ENSMUSG00000060176	0.811413566	0.002105634
515	ENSMUSG00000024298	-1.912883027	0.002186356	-0.748540049	2.70E-06	-2.674904685	0.036141094
516	ENSMUSG00000041702	-0.522785197	0.00226737
517	ENSMUSG00000022793	-0.503487542	0.002334396
518	ENSMUSG00000042596	1.363075622	0.002362359
519	ENSMUSG00000027315	1.764624117	0.002423388	1.900723259	1.94E-05			2.72446303	4.40E-07
520	ENSMUSG00000090122	0.942136055	0.002488384	0.770159705	0.033182156
521	ENSMUSG00000031548	-0.864949403	0.002505634
522	ENSMUSG00000021587	-0.819438792	0.002505634
523	ENSMUSG00000090862	0.383636215	0.002505634	0.437271707	5.33E-05	0.386952988	0.04005291
524	ENSMUSG00000055415	-1.135247319	0.002505634	-0.997250463	0.003506947
525	ENSMUSG00000064367	0.571907365	0.002550337	0.408955363	0.029495541			0.496571831	0.030080326
526	ENSMUSG00000028630	-0.563823098	0.002592208
527	ENSMUSG00000078851	0.603858587	0.002647558	0.642059705	6.48E-06	0.577411311	0.001654571	0.614148557	0.004423995
528	ENSMUSG00000026131	-0.60152524	0.002649938	-0.264023301	0.047732721
529	ENSMUSG00000060032	-0.691862409	0.002677154	-0.4791385	0.026470607	-0.534962125	0.049031329			-0.842461791	0.010522447
530	ENSMUSG00000029330	-0.628858319	0.002736911
531	ENSMUSG00000035236	-0.592387803	0.002754975	-0.497224114	0.001025841
532	ENSMUSG00000061755	-0.41979643	0.002755341	-0.268301419	0.046714362
533	ENSMUSG00000054733	-0.476877088	0.002761857	-0.330440221	0.009888796
534	ENSMUSG00000044647	-0.503767636	0.002773998	-0.305588525	0.020529349
535	ENSMUSG00000037533	-0.500787567	0.002816937
536	ENSMUSG00000096795	0.75234857	0.002880149			0.856860811	0.012695276
537	ENSMUSG00000057715	0.439926157	0.002884764	0.384822868	0.009275659					0.749930254	0.002214478
538	ENSMUSG00000052727	-0.421009732	0.002922858
539	ENSMUSG00000031838	0.921958492	0.002922858	0.94232352	6.57E-05
540	ENSMUSG00000102049	-1.989845823	0.002922858	-0.771682211	5.67E-07	-3.129584362	0.041387546
541	ENSMUSG00000047963	1.792177266	0.0030045	2.157545098	5.40E-12	2.471246211	4.30E-11	2.12483668	3.15E-09	2.653261779	5.68E-05
542	ENSMUSG00000058740	0.541363909	0.003014251
543	ENSMUSG00000016200	-0.479776531	0.003101859
544	ENSMUSG00000017291	-0.371897522	0.003106508
545	ENSMUSG00000047714	0.404639788	0.003106508
546	ENSMUSG00000029517	-3.405863039	0.003116318	-4.27611576	0.000142065	-3.793970292	0.009395089
547	ENSMUSG00000020032	-0.540319124	0.003116318
548	ENSMUSG00000038002	-0.386031702	0.003161643	-0.299397258	0.015262257			-0.454348441	0.023481694
549	ENSMUSG00000014786	0.637517414	0.003225246
550	ENSMUSG00000030737	0.440878586	0.003233326	0.516097996	0.001275734			0.669410135	0.01830914
551	ENSMUSG00000000308	-0.462553432	0.003253671
552	ENSMUSG00000037926	-0.409395094	0.003261496
553	ENSMUSG00000030732	-1.429421103	0.003261496	-1.277139179	3.37E-06	-1.793870738	0.009592555
554	ENSMUSG00000061762	1.702566169	0.003261496			-1.518837994	1.28E-08
555	ENSMUSG00000070632	-1.061430455	0.003268407
556	ENSMUSG00000022836	0.672313734	0.003276206
557	ENSMUSG00000078903	-0.701342956	0.003288401
558	ENSMUSG00000045551	1.074726759	0.003327339	0.985008809	0.002309021			1.448213232	0.00572046	1.391089877	0.000102847
559	ENSMUSG00000032410	-0.373895676	0.003376659
560	ENSMUSG00000074497	-0.975635747	0.003515475
561	ENSMUSG00000024242	-0.459231112	0.003580013
562	ENSMUSG00000078546	-0.680007179	0.003615102	-0.969711789	1.58E-07
563	ENSMUSG00000044824	3.358438296	0.003626235	3.285657613	0.001920098
564	ENSMUSG00000079564	-0.35524353	0.003642459
565	ENSMUSG00000040690	0.558570999	0.003653885
566	ENSMUSG00000042064	1.209982243	0.003662392
567	ENSMUSG00000060301	0.416600271	0.003683168
568	ENSMUSG00000031561	-0.879657124	0.003808881
569	ENSMUSG00000072774	-0.946069465	0.003883425	-0.894217133	0.000336403	-0.878383801	0.035311482
570	ENSMUSG00000068854	0.767199377	0.003949743
571	ENSMUSG00000067928	0.515736773	0.003949743	0.336119804	0.047167246
572	ENSMUSG00000023191	0.555348746	0.003949743
573	ENSMUSG00000025938	0.876339538	0.004059033					1.303471154	0.015006175	1.434933301	0.002541967
574	ENSMUSG00000036499	-0.357455639	0.004084648
575	ENSMUSG00000024072	0.438613524	0.004115754
576	ENSMUSG00000023994	0.505971718	0.004212699
577	ENSMUSG00000070390	1.491771764	0.004251089	2.065684378	7.75E-09	1.782017773	6.85E-05	2.032176416	0.009597576
578	ENSMUSG00000063804	0.757738416	0.004271977
579	ENSMUSG00000019892	-0.877366796	0.004365323	-0.672671561	0.027007216
580	ENSMUSG00000026814	0.615294706	0.004376849
581	ENSMUSG00000035783	0.822227603	0.00447246
582	ENSMUSG00000025425	-0.504508342	0.004491143
583	ENSMUSG00000037341	-1.08164738	0.004553753	-0.414775707	0.019827598
584	ENSMUSG00000023236	-0.507566344	0.00464154	-0.30255738	0.014832653
585	ENSMUSG00000098112	0.881433984	0.004659795
586	ENSMUSG00000027737	0.839403885	0.004777766	0.811033493	2.56E-08			0.882312136	0.004423995	1.001142046	0.000145402
587	ENSMUSG00000030451	-0.643591319	0.004786933
588	ENSMUSG00000078865	-2.047599365	0.004799301					-1.865665919	0.015006175
589	ENSMUSG00000024897	-0.390489784	0.004808743
590	ENSMUSG00000045679	0.744292518	0.004878166	0.82833623	4.00E-07
591	ENSMUSG00000032186	-0.410481609	0.004883604
592	ENSMUSG00000041548	-0.815932683	0.004995873	-0.95157046	1.52E-05	-1.082491226	0.012180201	-0.859334697	0.001373059	-1.095640497	0.004810018
593	ENSMUSG00000029917	1.646671363	0.005067701
594	ENSMUSG00000052794	-0.433748718	0.005203726	-0.493523545	0.000274874	-0.445216783	0.041053504			-0.563407154	0.025025068
595	ENSMUSG00000039585	-0.369757336	0.005204513
596	ENSMUSG00000026567	-0.852406255	0.005204513
597	ENSMUSG00000032826	-0.360752772	0.005210416
598	ENSMUSG00000022899	0.412489069	0.005260294
599	ENSMUSG00000037773	-0.399751888	0.00529004	-0.379600991	0.002500604
600	ENSMUSG00000027577	-0.743079813	0.0053288
601	ENSMUSG00000028278	0.435663528	0.005333023
602	ENSMUSG00000030990	0.495461806	0.005333023
603	ENSMUSG00000022987	-0.550119366	0.005357229	-0.756151179	8.96E-10
604	ENSMUSG00000021448	-0.700600244	0.005358862
605	ENSMUSG00000043441	1.44692342	0.005414242
606	ENSMUSG00000001768	-0.538385285	0.00544776	-0.400050822	0.002328892
607	ENSMUSG00000027188	-0.619399755	0.005514089
608	ENSMUSG00000032257	4.293965022	0.005591024			-7.349682592	0.000316326			2.351745304	0.015744839
609	ENSMUSG00000038115	1.374234451	0.005591024	1.515628515	0.007617519
610	ENSMUSG00000032500	0.763203978	0.005597183
611	ENSMUSG00000049076	-0.48129698	0.005647294
612	ENSMUSG00000062519	-0.657248083	0.005692257
613	ENSMUSG00000029212	-0.491235232	0.00570025
614	ENSMUSG00000039199	0.383865938	0.00570025
615	ENSMUSG00000027514	2.396175679	0.005718725
616	ENSMUSG00000014956	0.409915437	0.00573542
617	ENSMUSG00000033207	1.086448736	0.005761844	0.871150514	0.000391414	1.762138927	3.64E-08			1.318735835	0.00285747
618	ENSMUSG00000040688	-0.417450117	0.005764884
619	ENSMUSG00000078435	-0.831482956	0.005764884
620	ENSMUSG00000041479	-1.561449819	0.005823164	-1.316530466	0.006186036	-1.678168758	0.000826764	-1.719201879	0.009597576	-1.932740872	0.000511888
621	ENSMUSG00000022914	-0.451748732	0.005850891
622	ENSMUSG00000058498	0.548594195	0.005850891
623	ENSMUSG00000029149	0.751816654	0.005911961
624	ENSMUSG00000002393	-0.460601434	0.005963574			-0.544610557	0.005943411
625	ENSMUSG00000029629	-0.351951181	0.006008694
626	ENSMUSG00000026904	-0.348166319	0.006041552
627	ENSMUSG00000031932	0.502126182	0.006052149
628	ENSMUSG00000068566	-0.396862743	0.006079248					-0.481336111	0.016039281
629	ENSMUSG00000025019	-1.176334983	0.006079248	-0.538803516	0.009091588
630	ENSMUSG00000072294	-0.826783573	0.006079248	-0.350518035	0.047093948
631	ENSMUSG00000096255	0.939797794	0.00612418	1.230419142	1.59E-09			0.923372968	0.023109125	0.975774572	0.00972419
632	ENSMUSG00000038370	1.126877497	0.006188426
633	ENSMUSG00000045659	-0.434065039	0.006231942
634	ENSMUSG00000032009	-0.748343631	0.006306809
635	ENSMUSG00000057068	2.17506486	0.00632935					2.723569139	1.63E-07	2.123832956	0.003020221
636	ENSMUSG00000024843	-0.433590681	0.006350575
637	ENSMUSG00000041272	-0.458717293	0.006374121
638	ENSMUSG00000004110	-0.415232741	0.006464927
639	ENSMUSG00000019734	-0.914215953	0.006699884	-1.270556005	2.50E-08	-1.504648251	1.11E-05	-1.330129465	1.77E-06	-1.746863102	5.18E-08
640	ENSMUSG00000055884	-0.513438744	0.00679998	-0.386472831	0.007257816
641	ENSMUSG00000031583	-0.431783434	0.006847901
642	ENSMUSG00000032291	1.900107056	0.006878352	2.117582126	0.001244811
643	ENSMUSG00000024381	-0.348291933	0.006881792	-0.291486806	0.034434536
644	ENSMUSG00000009376	-0.616510857	0.006963777
645	ENSMUSG00000000058	-0.370651796	0.007000679
646	ENSMUSG00000018395	-0.349720743	0.007009585
647	ENSMUSG00000025409	0.512448603	0.007040781
648	ENSMUSG00000089862	-0.462494435	0.007071367	-0.547612095	5.25E-08
649	ENSMUSG00000032913	-0.395349581	0.007114134
650	ENSMUSG00000053093	1.24076705	0.00722751	0.928619196	0.000267414
651	ENSMUSG00000046593	0.819279223	0.007369804
652	ENSMUSG00000021846	0.534219191	0.007369804
653	ENSMUSG00000001285	-0.399797528	0.007422569	-0.426142808	0.00547719					-0.591065425	0.006892732
654	ENSMUSG00000031491	-2.374775804	0.007447735
655	ENSMUSG00000052613	-0.477771479	0.00753238
656	ENSMUSG00000033581	1.230887612	0.00753238
657	ENSMUSG00000032593	0.622654616	0.007558666
658	ENSMUSG00000020455	0.385457597	0.007558666
659	ENSMUSG00000006219	1.159860318	0.007558666
660	ENSMUSG00000039137	-0.602992279	0.007597256
661	ENSMUSG00000043243	0.896370859	0.007597999
662	ENSMUSG00000039155	1.40699984	0.007706834
663	ENSMUSG00000064370	0.53161862	0.007709178
664	ENSMUSG00000028842	-0.499091973	0.007758058
665	ENSMUSG00000029875	-0.677315571	0.007789443
666	ENSMUSG00000056854	0.901277574	0.007808867							0.809492588	0.039664714
667	ENSMUSG00000040901	3.818152082	0.00781153	2.103582758	0.025589919
668	ENSMUSG00000037826	-0.417111467	0.007923533	-0.470092538	0.000162559
669	ENSMUSG00000020124	-0.409485139	0.008037193
670	ENSMUSG00000066687	-1.085839185	0.008133604					-1.13557747	6.12E-06
671	ENSMUSG00000073876	-1.876972157	0.008165206	-1.427782264	0.001439603			-1.958968546	0.000281605	-1.848330009	0.048086838
672	ENSMUSG00000025261	-0.39227439	0.008353399
673	ENSMUSG00000086596	-0.648982991	0.0083903
674	ENSMUSG00000027236	0.376519561	0.0083903
675	ENSMUSG00000030084	-0.482465279	0.00848589
676	ENSMUSG00000064080	-0.57963529	0.00852774
677	ENSMUSG00000030077	-0.529270135	0.00854713							0.503401614	0.046407007
678	ENSMUSG00000058669	-5.226515941	0.008555508	-2.357857798	0.020018075
679	ENSMUSG00000030465	-0.592085156	0.008556797
680	ENSMUSG00000036151	0.923546468	0.008667316	0.656026155	0.021090262
681	ENSMUSG00000022489	1.086197848	0.00867063
682	ENSMUSG00000029415	-0.389642414	0.00882725	-0.343261852	0.007830682	-0.424151407	0.03006512
683	ENSMUSG00000078867	-0.914693604	0.00882725	-1.224495717	1.49E-05	-1.128217633	0.00206186
684	ENSMUSG00000038248	-0.331399402	0.008912227
685	ENSMUSG00000049537	-1.409160812	0.00892923
686	ENSMUSG00000024780	-0.469674185	0.008933325	-0.288526976	0.049030967
687	ENSMUSG00000033007	0.973270182	0.008952396	0.546406705	0.025086454
688	ENSMUSG00000059669	-0.350270278	0.008952396
689	ENSMUSG00000000184	-0.437365543	0.009027756
690	ENSMUSG00000016239	-0.717509939	0.009138767
691	ENSMUSG00000062209	-0.340545012	0.009150981
692	ENSMUSG00000001151	-0.344703804	0.009156786
693	ENSMUSG00000070687	2.6039452	0.009198984			-2.55439334	0.002056387
694	ENSMUSG00000048240	1.212990134	0.009237793
695	ENSMUSG00000025888	-1.009005381	0.009330237
696	ENSMUSG00000025911	0.512927363	0.009330237	0.723357096	1.95E-06	0.975709767	9.92E-08	1.017522836	1.11E-06	0.924474012	0.000218836
697	ENSMUSG00000021078	0.880483168	0.009330237	1.459924708	2.50E-06	1.230461503	0.010365006			1.105684085	0.042156316
698	ENSMUSG00000036760	-0.771176277	0.00939963
699	ENSMUSG00000033502	-0.652028205	0.009434941
700	ENSMUSG00000072707	2.727276964	0.009464173	3.039181506	0.001945912	3.883793781	8.44E-06	3.194677418	0.041683384	3.261620398	0.029952681
701	ENSMUSG00000024617	-0.396706224	0.009563066
702	ENSMUSG00000042256	-0.788289394	0.009575328
703	ENSMUSG00000025370	0.561559151	0.009670848
704	ENSMUSG00000033618	-0.596734936	0.009670848
705	ENSMUSG00000029442	-0.868754403	0.009823011	-0.469681341	0.013905871
706	ENSMUSG00000044719	3.114613778	0.009830129
707	ENSMUSG00000061298	-0.355765842	0.009830987
708	ENSMUSG00000090673	-1.49821699	0.009835231
709	ENSMUSG00000060373	0.428607501	0.009930964
710	ENSMUSG00000038400	0.717274483	0.010036144
711	ENSMUSG00000018697	-0.410330621	0.010111427
712	ENSMUSG00000031074	2.491360941	0.010180133
713	ENSMUSG00000042817	-0.63572431	0.010642442	-0.588241281	2.15E-06
714	ENSMUSG00000058914	-2.02936042	0.01065647
715	ENSMUSG00000022790	0.399416239	0.010669564
716	ENSMUSG00000074529	-0.913576199	0.010740103	-1.10271547	0.00061731	-1.177075746	0.029980523
717	ENSMUSG00000022636	0.418981863	0.010815173
718	ENSMUSG00000032946	1.515260967	0.010856446			-0.872612033	6.77E-06
719	ENSMUSG00000089832	0.570711706	0.010964515
720	ENSMUSG00000025586	-0.344708277	0.011174687
721	ENSMUSG00000074203	-0.765007547	0.011341111
722	ENSMUSG00000079084	-0.415975726	0.011418577	-0.386390904	0.01719351
723	ENSMUSG00000011179	-0.379269562	0.011558373	-0.347895785	0.005244676	-0.437129913	0.030602037
724	ENSMUSG00000024776	-0.406784154	0.011558373
725	ENSMUSG00000027342	0.411258395	0.011600639	0.361248025	0.047405268
726	ENSMUSG00000030757	-0.577963199	0.011979881
727	ENSMUSG00000051339	-0.46774253	0.012025292					-0.469069378	0.027614232
728	ENSMUSG00000009076	-0.908121125	0.012025292	-0.610299414	0.014986249			-0.937173267	0.000269139
729	ENSMUSG00000041180	-0.447336067	0.012059513
730	ENSMUSG00000042501	-1.009487604	0.012092717
731	ENSMUSG00000046634	-1.701754108	0.012257381	-1.262463616	0.023601563	-2.397656773	0.000248548
732	ENSMUSG00000031367	0.583391144	0.012622167
733	ENSMUSG00000030835	-0.328163473	0.012799926
734	ENSMUSG00000091511	-0.809751157	0.012799926
735	ENSMUSG00000055994	1.118458263	0.012799926
736	ENSMUSG00000015568	0.787607113	0.012819635
737	ENSMUSG00000052374	1.394104811	0.012940538
738	ENSMUSG00000010064	0.360309931	0.013016083
739	ENSMUSG00000026630	1.619274026	0.013057347
740	ENSMUSG00000051000	-0.65759159	0.013085893
741	ENSMUSG00000049103	2.439047804	0.01309535
742	ENSMUSG00000027427	0.40722326	0.01309535	0.379021551	0.004920933					0.665225999	0.01525205
743	ENSMUSG00000041471	-0.717644174	0.013137381	-0.639277187	0.004920933
744	ENSMUSG00000029219	2.825574229	0.013143044			-4.911702561	0.000171425
745	ENSMUSG00000056498	1.303524103	0.013192865
746	ENSMUSG00000051278	-0.675205356	0.013192865
747	ENSMUSG00000034981	-0.512816614	0.013202547
748	ENSMUSG00000092167	-0.86854727	0.013206171
749	ENSMUSG00000049658	-0.449219288	0.013206171
750	ENSMUSG00000040061	0.666066819	0.013215362
751	ENSMUSG00000022441	-0.485833672	0.013215362
752	ENSMUSG00000027276	0.567668554	0.013220756
753	ENSMUSG00000036856	-0.44864874	0.013292713
754	ENSMUSG00000041415	-0.427690735	0.013342087
755	ENSMUSG00000023861	-0.368368848	0.013655762	-0.331189887	0.005843073
756	ENSMUSG00000052560	-0.430193933	0.013655762
757	ENSMUSG00000064125	-0.4945824	0.013655762
758	ENSMUSG00000028076	1.524808169	0.013662505
759	ENSMUSG00000032011	0.400337318	0.013755572	0.378123767	0.00456171			0.490195822	0.004419272	0.487626935	0.04536182
760	ENSMUSG00000030309	-0.444859416	0.013798844
761	ENSMUSG00000095562	2.041704616	0.014087773	2.902433746	0.001135736
762	ENSMUSG00000039115	0.91563602	0.014231583					0.719322512	0.037885573
763	ENSMUSG00000042804	0.682032541	0.014231583
764	ENSMUSG00000034472	1.854971397	0.014292445
765	ENSMUSG00000033697	-0.42709063	0.014292445
766	ENSMUSG00000037001	0.706193615	0.014308908	0.629081249	0.001790677	0.705733733	0.009387198	0.877943249	0.000699654
767	ENSMUSG00000022247	0.429065072	0.014552071
768	ENSMUSG00000022949	2.00648093	0.014554858			-2.236758533	0.000784521
769	ENSMUSG00000032494	2.782273329	0.014622792			2.577912099	0.002576484
770	ENSMUSG00000031506	3.984774193	0.014676088
771	ENSMUSG00000031762	-0.469539124	0.014778614
772	ENSMUSG00000031647	0.363080231	0.014778614
773	ENSMUSG00000057719	2.432351743	0.014832726
774	ENSMUSG00000058317	-0.36059746	0.014892784	-0.603838064	4.69E-10	-0.473740725	0.010670347
775	ENSMUSG00000028545	-0.521847585	0.014892784
776	ENSMUSG00000030669	-1.294191084	0.015043411
777	ENSMUSG00000031849	-2.027355274	0.015043411
778	ENSMUSG00000032855	-0.359393843	0.015311159					-0.502833211	0.045389292
779	ENSMUSG00000047910	-0.708469668	0.015316769	-0.721862859	0.017350899
780	ENSMUSG00000091648	1.406908267	0.015316769
781	ENSMUSG00000032343	3.376579557	0.015447943			-2.20469301	0.049544511
782	ENSMUSG00000021743	-0.786623447	0.015603784
783	ENSMUSG00000024330	0.574919183	0.015619056
784	ENSMUSG00000018900	-0.451868227	0.015650148
785	ENSMUSG00000004266	0.770229877	0.015744941
786	ENSMUSG00000000861	-0.46353424	0.015771367
787	ENSMUSG00000098598	-0.671645133	0.015786793	-0.603586347	1.87E-06			-0.744501825	0.038114617
788	ENSMUSG00000029720	0.351369759	0.015786793
789	ENSMUSG00000033392	-0.365202289	0.015882308
790	ENSMUSG00000024981	-0.377664878	0.015938452	-0.306731766	0.00896797
791	ENSMUSG00000018566	-1.233696479	0.016084355							-1.749535816	0.000977311
792	ENSMUSG00000030249	0.556152819	0.016106772
793	ENSMUSG00000049470	-0.346506594	0.016120366
794	ENSMUSG00000026787	0.32313406	0.016244072
795	ENSMUSG00000072662	0.964520773	0.016359882	0.690339061	0.029818386
796	ENSMUSG00000047959	-0.687923507	0.016377019
797	ENSMUSG00000039801	-0.321089595	0.016411076
798	ENSMUSG00000057137	0.672776288	0.016522595
799	ENSMUSG00000071540	-2.464501439	0.016522595	-2.3082691	0.007257816			-2.366342204	0.049917594
800	ENSMUSG00000025757	-0.465554743	0.016633338	-0.326867774	0.025305488
801	ENSMUSG00000039607	0.489433663	0.016868988
802	ENSMUSG00000045103	-0.318432042	0.016868988
803	ENSMUSG00000054986	-1.209582134	0.016868988
804	ENSMUSG00000035142	-0.603793066	0.016937436	-0.484355454	0.025305488
805	ENSMUSG00000027896	0.527150442	0.016937436
806	ENSMUSG00000037686	0.936025954	0.016937436
807	ENSMUSG00000022056	3.791238086	0.017162491
808	ENSMUSG00000021079	-0.346695611	0.017166037
809	ENSMUSG00000040918	-0.392115662	0.017166037
810	ENSMUSG00000034342	-1.387112778	0.017168829
811	ENSMUSG00000036435	-0.301480356	0.017216291
812	ENSMUSG00000027583	-0.499801642	0.017216291
813	ENSMUSG00000020532	-0.312926969	0.017216291
814	ENSMUSG00000024566	-0.299864487	0.017257631
815	ENSMUSG00000050821	-0.343191331	0.017324897
816	ENSMUSG00000030522	-0.412061562	0.017324897
817	ENSMUSG00000014782	1.235960715	0.017325086	0.722561914	0.006042184
818	ENSMUSG00000048251	0.43997627	0.017332429
819	ENSMUSG00000040820	0.480693918	0.017332429	0.418850727	0.007516697
820	ENSMUSG00000030096	0.336355152	0.017501981
821	ENSMUSG00000100934	-1.380972137	0.017534024	-0.820925273	0.001025841
822	ENSMUSG00000055670	-0.446605034	0.017547147
823	ENSMUSG00000066595	-0.460582788	0.017646309
824	ENSMUSG00000032591	1.438373772	0.01767397							1.69377818	0.012991676
825	ENSMUSG00000093445	0.359416847	0.017689764
826	ENSMUSG00000042359	-0.490585794	0.017695895	-0.264375379	0.030833172
827	ENSMUSG00000038065	-0.392420403	0.017695895
828	ENSMUSG00000068696	1.964665383	0.017763842
829	ENSMUSG00000036594	1.786202721	0.017763842
830	ENSMUSG00000019996	-0.350608213	0.017803762
831	ENSMUSG00000025280	-0.363178711	0.018239987
832	ENSMUSG00000038072	-0.481027128	0.018392325
833	ENSMUSG00000056268	-0.519046679	0.018421834
834	ENSMUSG00000037307	-2.190735473	0.018515772	-2.877179457	1.18E-07	-1.842102825	0.040666942	-2.819540304	0.002087101	-2.712927049	0.008958084
835	ENSMUSG00000020522	0.504765782	0.018735099	0.567709865	6.00E-05					0.921222374	2.27E-05
836	ENSMUSG00000037605	-0.363959353	0.018844322	-0.328325113	0.014858211
837	ENSMUSG00000025262	-0.324128653	0.01897293
838	ENSMUSG00000022288	-0.563176925	0.019000811
839	ENSMUSG00000028556	-0.330733801	0.019142803
840	ENSMUSG00000049252	-0.321828511	0.019382667							0.458943845	0.042156316
841	ENSMUSG00000024598	-0.869357479	0.019414749	-0.858158939	0.003282289
842	ENSMUSG00000038255	-0.449840934	0.019446546
843	ENSMUSG00000017491	1.575909887	0.019446615
844	ENSMUSG00000050271	-0.469385865	0.019475431
845	ENSMUSG00000043501	2.004586272	0.019549556	1.792501082	0.000320376	1.597479203	0.031245593	2.243093712	0.000124723	2.498097216	0.000564994
846	ENSMUSG00000069727	0.580108582	0.019599254
847	ENSMUSG00000037486	-0.393802171	0.019599254
848	ENSMUSG00000026678	0.376295682	0.019770671
849	ENSMUSG00000049892	-1.213830916	0.019848324					-1.259479867	1.97E-07
850	ENSMUSG00000048776	0.948108835	0.019855101
851	ENSMUSG00000025421	0.318505888	0.019939663
852	ENSMUSG00000050439	3.00250021	0.020075847
853	ENSMUSG00000029174	-0.444998757	0.020215868
854	ENSMUSG00000064351	0.377937059	0.020512704
855	ENSMUSG00000025588	0.878470432	0.021035651
856	ENSMUSG00000063663	-0.476772551	0.021045469
857	ENSMUSG00000022961	-0.350939953	0.021348736
858	ENSMUSG00000045672	0.480481906	0.021389376
859	ENSMUSG00000043162	-0.562483132	0.021408361	-0.840547004	2.07E-10	-0.708265405	0.000768641	-0.711938288	0.011551587	-0.806738794	0.004929709
860	ENSMUSG00000015659	-0.453686089	0.021650306
861	ENSMUSG00000015747	-0.331764594	0.021650306
862	ENSMUSG00000037788	-0.369165324	0.021660177	-0.306608871	0.015110912			-0.4849132	0.020999936
863	ENSMUSG00000022085	0.596006017	0.021660177
864	ENSMUSG00000021097	-0.434814752	0.021709418
865	ENSMUSG00000004891	0.935195949	0.021709418
866	ENSMUSG00000026209	0.390611935	0.021709418	0.448897902	0.000650219
867	ENSMUSG00000103866	-0.589943539	0.021993923	-0.347582581	0.037463096
868	ENSMUSG00000014355	-0.366260787	0.021993923
869	ENSMUSG00000042604	0.388681163	0.022017446
870	ENSMUSG00000029276	-0.372952322	0.022021005
871	ENSMUSG00000041708	-0.507207853	0.022144231
872	ENSMUSG00000058444	-0.31246524	0.022180211
873	ENSMUSG00000032024	0.549712918	0.022180211
874	ENSMUSG00000044795	0.376921376	0.022229508	0.315395631	0.032630785
875	ENSMUSG00000025558	-0.530308847	0.022229508
876	ENSMUSG00000040536	-0.359389377	0.022254203
877	ENSMUSG00000059895	0.344812529	0.022337604	0.515949809	9.19E-06
878	ENSMUSG00000038296	-0.4214686	0.022411186
879	ENSMUSG00000090112	-0.344595838	0.022411186
880	ENSMUSG00000034462	-0.318131045	0.022419789
881	ENSMUSG00000032503	0.408705721	0.022532962
882	ENSMUSG00000089872	-0.324730261	0.022539508
883	ENSMUSG00000034848	-0.384275507	0.022555285
884	ENSMUSG00000022466	-0.373659052	0.022632411	-0.412595674	0.0017756
885	ENSMUSG00000004864	-1.094815329	0.022697234
886	ENSMUSG00000032253	-0.336989792	0.022715885
887	ENSMUSG00000039131	0.825612508	0.022715885
888	ENSMUSG00000029326	-0.319575569	0.022849879
889	ENSMUSG00000027533	0.353264178	0.022942849	0.474302936	0.000419639	0.456725659	0.024818584
890	ENSMUSG00000048732	-0.945287556	0.023036492
891	ENSMUSG00000035177	3.040806649	0.023080337	2.549324556	0.00125019			3.024127246	0.003659455
892	ENSMUSG00000033307	-0.320648028	0.023213903
893	ENSMUSG00000033102	-0.506295528	0.023215932
894	ENSMUSG00000022844	0.63642095	0.023410228
895	ENSMUSG00000045629	-0.798987868	0.023410228	-1.206338575	1.02E-06
896	ENSMUSG00000033427	1.586660407	0.023410228			-1.62986703	0.004615918
897	ENSMUSG00000044308	-0.314374972	0.023410228
898	ENSMUSG00000036918	0.527289226	0.023410228	0.601718997	6.68E-07
899	ENSMUSG00000020599	2.934657858	0.023410228			-2.377051595	6.17E-05			1.905075508	0.00958855
900	ENSMUSG00000052632	-0.498278798	0.023483546
901	ENSMUSG00000039217	0.501809371	0.023483546
902	ENSMUSG00000071033	-0.73776114	0.023483546
903	ENSMUSG00000039458	-0.327175446	0.023483546
904	ENSMUSG00000050963	0.507981767	0.023488258	-0.424037746	0.031495464
905	ENSMUSG00000055725	-0.368396847	0.023563624
906	ENSMUSG00000066797	-1.126770345	0.023689917	-0.809261677	0.001600024
907	ENSMUSG00000045934	0.480159365	0.023793369
908	ENSMUSG00000035227	0.330331582	0.023795843
909	ENSMUSG00000042834	-0.730305763	0.023944001	-0.790340988	3.00E-10
910	ENSMUSG00000090093	-0.612807764	0.023944001
911	ENSMUSG00000042272	-0.313587529	0.023944001
912	ENSMUSG00000038174	-0.351642642	0.024216806
913	ENSMUSG00000021140	-0.426708936	0.024235144
914	ENSMUSG00000044072	-0.418836109	0.024235144
915	ENSMUSG00000026829	1.02995843	0.024235144
916	ENSMUSG00000054823	-0.32160066	0.024235144
917	ENSMUSG00000047036	-0.510964788	0.024344781
918	ENSMUSG00000031010	-0.298854393	0.024412419
919	ENSMUSG00000028174	-1.266887254	0.024447462	-1.515910262	7.11E-06	-1.203715303	0.000410726
920	ENSMUSG00000044258	1.065440299	0.024447462
921	ENSMUSG00000058997	-0.324579106	0.024447462
922	ENSMUSG00000045689	-0.78501984	0.024447462
923	ENSMUSG00000048279	-0.378330365	0.024597077	-0.362718291	0.017413167
924	ENSMUSG00000047044	0.414289431	0.02480305
925	ENSMUSG00000021188	-0.340992035	0.024814134	-0.286222544	0.045844755
926	ENSMUSG00000007721	-0.396235889	0.025084465	-0.487833993	1.48E-05
927	ENSMUSG00000015214	-0.324405339	0.025084465
928	ENSMUSG00000063446	0.521826514	0.025230557	0.470396422	0.028760818
929	ENSMUSG00000039831	0.3707789	0.025230557
930	ENSMUSG00000006273	-0.324117348	0.025532379
931	ENSMUSG00000066129	-0.317056836	0.025602466	-0.358145939	0.00713579
932	ENSMUSG00000025892	-0.336890756	0.025670278
933	ENSMUSG00000025078	-0.722723285	0.025894552
934	ENSMUSG00000000214	1.294824081	0.025911924
935	ENSMUSG00000032259	3.63458588	0.026263858			-3.843090525	1.53E-06
936	ENSMUSG00000030317	-0.36659737	0.02632678
937	ENSMUSG00000032560	-0.322746102	0.026417886
938	ENSMUSG00000038538	-0.367676505	0.026417886
939	ENSMUSG00000030199	-0.542510486	0.026466641
940	ENSMUSG00000020181	-0.488918404	0.026670144
941	ENSMUSG00000030447	-0.380712943	0.026670144
942	ENSMUSG00000057335	-0.317418182	0.026734398
943	ENSMUSG00000035248	-0.34115083	0.026748044
944	ENSMUSG00000000416	-0.417625975	0.02678887	-0.416377658	5.95E-05
945	ENSMUSG00000029510	0.73257386	0.026788939
946	ENSMUSG00000034683	-1.836607811	0.027043062
947	ENSMUSG00000105827	-1.617319708	0.02718339
948	ENSMUSG00000027962	0.72244235	0.02718339	0.554917224	4.44E-05
949	ENSMUSG00000033383	-1.34308627	0.027323849
950	ENSMUSG00000028073	0.525189537	0.027323849
951	ENSMUSG00000054423	-0.347557767	0.027323849
952	ENSMUSG00000023274	3.621585455	0.027475724
953	ENSMUSG00000033287	0.493189636	0.027528145
954	ENSMUSG00000021277	-0.399613464	0.027528145
955	ENSMUSG00000036256	0.539561932	0.027528145
956	ENSMUSG00000056133	4.958301437	0.027595836	5.280435669	0.006317232	3.066225275	0.005331639
957	ENSMUSG00000062960	0.995136021	0.027764787
958	ENSMUSG00000031551	2.856322676	0.027831953					1.588976657	0.045930807
959	ENSMUSG00000037627	-0.678486653	0.027875979
960	ENSMUSG00000078875	-1.157756519	0.027935897			-1.520196517	0.001599571	-1.449603183	0.01194136
961	ENSMUSG00000074170	-0.730426093	0.028182376	-0.794307591	0.048958428
962	ENSMUSG00000052331	-0.413980773	0.028189259	-0.334290481	0.046430862
963	ENSMUSG00000024300	0.663727491	0.028214317
964	ENSMUSG00000009585	-0.610109736	0.028295844	-1.176347913	8.24E-08	-0.663704813	0.025939466	-0.967500708	0.004551458	-1.271334854	1.26E-05
965	ENSMUSG00000029439	-0.368399935	0.028361979
966	ENSMUSG00000055078	-0.841544679	0.028474673
967	ENSMUSG00000043467	-0.441162373	0.028595197
968	ENSMUSG00000032757	0.453176204	0.028678875
969	ENSMUSG00000046111	-0.365135858	0.028713383
970	ENSMUSG00000033676	-0.363007239	0.028900804
971	ENSMUSG00000050473	2.124521189	0.028900804			-1.493843705	0.025179563
972	ENSMUSG00000040225	-0.303243107	0.028911899
973	ENSMUSG00000054737	-0.433689354	0.029050008	-0.49555759	0.007824569
974	ENSMUSG00000029173	-0.370462703	0.029131082
975	ENSMUSG00000042514	0.884775797	0.029534441
976	ENSMUSG00000046085	0.401307727	0.029593322
977	ENSMUSG00000038894	-0.502071283	0.029593322
978	ENSMUSG00000036473	-0.306809514	0.029701407
979	ENSMUSG00000017344	0.416598633	0.02973184
980	ENSMUSG00000057899	-1.476761341	0.029808425
981	ENSMUSG00000033021	0.417671568	0.030084359
982	ENSMUSG00000025221	0.682813395	0.030173176
983	ENSMUSG00000079333	-1.633630602	0.030213484
984	ENSMUSG00000068663	-0.410700672	0.030298416	-0.362562333	0.000962345
985	ENSMUSG00000019732	-0.679709819	0.030313345	-0.721462427	0.014990497
986	ENSMUSG00000039252	-0.339028033	0.030365319
987	ENSMUSG00000022940	0.386429035	0.030421998
988	ENSMUSG00000045975	-0.479958493	0.030527727	-0.538451356	0.000116103
989	ENSMUSG00000052861	-0.908530728	0.030527727
990	ENSMUSG00000038506	-0.332762411	0.030527727
991	ENSMUSG00000050248	-0.412618104	0.030527727
992	ENSMUSG00000024867	-0.457105104	0.03055354
993	ENSMUSG00000036246	0.576750459	0.030692027	0.675553272	3.73E-05
994	ENSMUSG00000000127	-0.539156853	0.030692027
995	ENSMUSG00000038670	-0.707779054	0.030714859	-0.895788282	0.001465632					-0.929986831	0.020430179
996	ENSMUSG00000021556	-0.686821696	0.030741698	-0.383405459	0.019572741
997	ENSMUSG00000000489	-0.412353195	0.030741698
998	ENSMUSG00000009092	1.057636561	0.030997842
999	ENSMUSG00000019982	0.869887624	0.031015215
1000	ENSMUSG00000062593	1.779131167	0.0310674					1.329994959	0.000748036
1001	ENSMUSG00000074579	-0.561330926	0.031251967
1002	ENSMUSG00000020553	0.995669772	0.031403247	1.42056824	3.67E-05			1.13220782	0.005998242
1003	ENSMUSG00000063052	0.315821382	0.031784514
1004	ENSMUSG00000005672	-0.550927752	0.031979692
1005	ENSMUSG00000031494	4.002523245	0.032088482	5.278026145	2.04E-08	4.142639438	4.89E-07			7.04905502	4.51E-09
1006	ENSMUSG00000089989	0.656356963	0.032111898
1007	ENSMUSG00000003283	0.696881784	0.032124675
1008	ENSMUSG00000037973	-1.003144622	0.032175826	-0.990002318	0.000390552
1009	ENSMUSG00000038347	-0.315729601	0.032332703
1010	ENSMUSG00000016921	0.353860246	0.03234447
1011	ENSMUSG00000020525	0.379628819	0.03234447
1012	ENSMUSG00000022286	-0.932848619	0.03234447
1013	ENSMUSG00000016150	-0.465208186	0.032533509
1014	ENSMUSG00000004951	0.749339495	0.032533509
1015	ENSMUSG00000030760	-0.412038058	0.03257015
1016	ENSMUSG00000042156	-0.334227035	0.032908852
1017	ENSMUSG00000033152	-0.304839095	0.032925039
1018	ENSMUSG00000038425	0.392280425	0.032925039	0.435116491	0.014654466	0.597024906	0.012183837
1019	ENSMUSG00000021223	-1.160702661	0.032931868	-1.659358886	6.88E-08	-2.24143897	1.85E-08	-0.922447072	0.03624024	-1.419987379	0.005162836
1020	ENSMUSG00000034973	-0.333676436	0.033147171
1021	ENSMUSG00000010080	-1.145641873	0.033197457
1022	ENSMUSG00000037568	-0.603121216	0.033413328
1023	ENSMUSG00000041594	-0.41234262	0.033413328
1024	ENSMUSG00000090210	0.805802758	0.033528618	0.788585412	0.000534604
1025	ENSMUSG00000071470	1.005333296	0.033637853
1026	ENSMUSG00000036578	-0.345499819	0.033855693
1027	ENSMUSG00000092463	1.673077472	0.034139762
1028	ENSMUSG00000043458	-0.524723962	0.034369741	-0.661777857	0.000746061	-0.876594633	0.004615918
1029	ENSMUSG00000053559	1.027880769	0.034386532
1030	ENSMUSG00000046027	-1.024476048	0.034574727	-0.659086516	0.000657261
1031	ENSMUSG00000039103	2.250023875	0.034631653							1.18841359	0.002010235
1032	ENSMUSG00000051359	-0.372427879	0.034685289
1033	ENSMUSG00000062901	-0.339629632	0.034761253
1034	ENSMUSG00000057457	2.090504163	0.035125611					1.086369255	0.049917594
1035	ENSMUSG00000057110	-0.3708619	0.035169427
1036	ENSMUSG00000014329	-0.512114704	0.035189255
1037	ENSMUSG00000027377	2.79221694	0.035196261	2.68199132	8.37E-05	2.659969765	0.021947725	2.251544049	0.001332868
1038	ENSMUSG00000006587	2.004059005	0.035499272
1039	ENSMUSG00000054263	-0.349496598	0.035516685
1040	ENSMUSG00000024940	0.376059854	0.035516685
1041	ENSMUSG00000047496	0.56871543	0.035517723
1042	ENSMUSG00000007670	0.286825209	0.035717473
1043	ENSMUSG00000029819	0.509560742	0.035786006
1044	ENSMUSG00000029754	0.988364424	0.035786006
1045	ENSMUSG00000029337	-0.679733977	0.035786006
1046	ENSMUSG00000026987	-0.317913866	0.035788793	-0.286499526	0.039405527
1047	ENSMUSG00000059898	-2.141550815	0.035799396
1048	ENSMUSG00000001173	-0.309830476	0.035799396
1049	ENSMUSG00000025505	0.330311019	0.035889506
1050	ENSMUSG00000068758	0.709362667	0.036225819	0.837422585	0.000764156
1051	ENSMUSG00000039704	-0.620735695	0.036463346
1052	ENSMUSG00000025407	-0.781232391	0.036596371
1053	ENSMUSG00000020827	0.319040622	0.036633167
1054	ENSMUSG00000043398	-0.680925156	0.036875485
1055	ENSMUSG00000030216	0.339289792	0.037151675	0.275941113	0.035363473
1056	ENSMUSG00000022141	-0.346332718	0.037177682
1057	ENSMUSG00000061603	-0.424475339	0.037261887	-0.378199746	0.001269064
1058	ENSMUSG00000044167	0.435532216	0.037403999
1059	ENSMUSG00000022512	-0.928340843	0.037565267
1060	ENSMUSG00000024118	-0.47571131	0.037565267	-0.473826157	0.012654307
1061	ENSMUSG00000052544	-0.481901337	0.037580784	-0.555295766	2.19E-05
1062	ENSMUSG00000030087	-0.491457402	0.037580784
1063	ENSMUSG00000032420	0.665754731	0.037923223
1064	ENSMUSG00000022076	1.539055493	0.038035251
1065	ENSMUSG00000026888	-0.31832627	0.038058219
1066	ENSMUSG00000052133	0.486940137	0.038076668
1067	ENSMUSG00000047854	-1.066689728	0.038303416
1068	ENSMUSG00000006457	-0.831932437	0.038394166
1069	ENSMUSG00000031304	1.660185405	0.038539944
1070	ENSMUSG00000043298	-0.664550803	0.038583081	-0.857100607	0.000203152
1071	ENSMUSG00000086564	-1.278935919	0.039342524
1072	ENSMUSG00000026043	1.297837832	0.039342524	0.953033184	0.015536793
1073	ENSMUSG00000008307	-0.388049773	0.039342524
1074	ENSMUSG00000022840	1.063861177	0.039471402			-0.606058906	0.032063696
1075	ENSMUSG00000026339	-0.379261741	0.040249476
1076	ENSMUSG00000045053	-1.346222533	0.040249476
1077	ENSMUSG00000063873	0.460080289	0.040249476	0.388152177	0.000155476
1078	ENSMUSG00000044022	-0.767187755	0.040445505	-0.65421253	0.03378979
1079	ENSMUSG00000019899	-0.404597789	0.040467289
1080	ENSMUSG00000002845	-0.395223598	0.040635376
1081	ENSMUSG00000025278	-0.353785968	0.040643955
1082	ENSMUSG00000071267	-0.433863356	0.040924571	-0.413082259	0.010771116
1083	ENSMUSG00000061186	0.584364206	0.041232949	0.55335361	0.03180384
1084	ENSMUSG00000062210	0.672738075	0.041303265	0.824479184	6.89E-08
1085	ENSMUSG00000068015	-0.367339984	0.041326152
1086	ENSMUSG00000042581	-0.681938055	0.041374112
1087	ENSMUSG00000073940	4.366252725	0.041393938	3.577263834	1.91E-15	5.763214428	3.26E-09	2.977372757	0.003498091	3.724782932	4.53E-05
1088	ENSMUSG00000047227	0.538914249	0.041659138
1089	ENSMUSG00000049148	-0.687028917	0.041810566							1.002832233	0.031877083
1090	ENSMUSG00000034593	-0.470054473	0.04209129	-0.359222747	0.004027464
1091	ENSMUSG00000014164	-0.421089567	0.04209129
1092	ENSMUSG00000027339	0.302129842	0.042112187
1093	ENSMUSG00000032740	-0.289247714	0.042420395
1094	ENSMUSG00000018001	-0.35265138	0.042530217
1095	ENSMUSG00000057649	-0.397233566	0.042530217
1096	ENSMUSG00000028385	-0.344117701	0.042790116
1097	ENSMUSG00000037731	0.837825243	0.042824059
1098	ENSMUSG00000046805	0.352104459	0.042947741	0.41431835	0.014693207
1099	ENSMUSG00000047033	-0.582579835	0.043091122
1100	ENSMUSG00000039531	-0.505398729	0.043105528
1101	ENSMUSG00000002831	-1.304275222	0.043105528	-1.298603077	0.007314082
1102	ENSMUSG00000074829	0.426927144	0.043105528	0.532728155	0.004559388	0.877705941	1.75E-05	1.090589047	0.013139831	1.230862666	8.02E-05
1103	ENSMUSG00000025527	1.833441225	0.043108413
1104	ENSMUSG00000011831	-0.374935653	0.043108413
1105	ENSMUSG00000024483	-0.370952279	0.043175179
1106	ENSMUSG00000036961	3.360593126	0.043345623
1107	ENSMUSG00000059834	-0.446688818	0.043364156
1108	ENSMUSG00000002413	-0.312960906	0.043404558
1109	ENSMUSG00000062078	0.299165028	0.043404558
1110	ENSMUSG00000020067	-0.739808679	0.043492719
1111	ENSMUSG00000037949	-0.326727317	0.043572478
1112	ENSMUSG00000050272	-0.380632171	0.043572478
1113	ENSMUSG00000037475	-0.272480869	0.043816694
1114	ENSMUSG00000074676	1.287336596	0.043816694
1115	ENSMUSG00000056763	-0.303340601	0.043960806
1116	ENSMUSG00000022708	-0.737053324	0.04403998	-0.561873373	2.18E-08
1117	ENSMUSG00000061731	-0.359869482	0.044128607
1118	ENSMUSG00000043448	0.907871908	0.044227775
1119	ENSMUSG00000005397	0.591774197	0.044316854
1120	ENSMUSG00000051517	2.402504505	0.044427741					2.613261922	0.007926608
1121	ENSMUSG00000024081	0.286476107	0.044501699
1122	ENSMUSG00000019763	0.306593647	0.044555365
1123	ENSMUSG00000031337	-0.401734426	0.044724249
1124	ENSMUSG00000009291	0.328072577	0.044931918
1125	ENSMUSG00000021721	-0.566333967	0.045113723
1126	ENSMUSG00000048647	-0.895377636	0.045113723	-1.109786049	2.51E-07	-1.297378475	5.90E-07
1127	ENSMUSG00000001300	0.523958609	0.045113723
1128	ENSMUSG00000075602	0.537422767	0.045198715
1129	ENSMUSG00000035522	-2.8150527	0.045225412
1130	ENSMUSG00000026837	-0.442374343	0.045442641					-0.826926775	0.040722432
1131	ENSMUSG00000022040	0.395340043	0.045834721
1132	ENSMUSG00000073116	-1.827569913	0.046041974
1133	ENSMUSG00000056234	-0.358608792	0.046046462
1134	ENSMUSG00000020828	0.450945754	0.046127592
1135	ENSMUSG00000039611	-0.289323312	0.046590667
1136	ENSMUSG00000021750	-0.406011269	0.046591949	-0.570711556	5.76E-06			-0.787679764	0.000226751
1137	ENSMUSG00000028080	-0.345605322	0.046598995
1138	ENSMUSG00000017817	1.225218494	0.046598995
1139	ENSMUSG00000035459	-0.751129038	0.046878801	-0.722158691	0.027007216
1140	ENSMUSG00000029279	-0.427024053	0.046934566
1141	ENSMUSG00000029817	-0.349684649	0.046965588
1142	ENSMUSG00000003418	-0.693486396	0.046965588
1143	ENSMUSG00000090015	-0.302175109	0.046965588	-0.344488787	0.032543278
1144	ENSMUSG00000028035	0.281753527	0.046965588
1145	ENSMUSG00000055632	0.738826616	0.047129818
1146	ENSMUSG00000044165	-0.716382372	0.047199224
1147	ENSMUSG00000004341	6.274738349	0.047401954			-3.155789163	0.01264015
1148	ENSMUSG00000052062	0.420350612	0.047473572	0.413273268	0.005473672
1149	ENSMUSG00000027424	0.646459913	0.047610193	0.662972228	0.00125019	0.755982968	0.021842346
1150	ENSMUSG00000005682	0.307621194	0.047980869
1151	ENSMUSG00000024421	-0.491156471	0.048022397
1152	ENSMUSG00000003273	0.315696238	0.048066494
1153	ENSMUSG00000033478	0.31866718	0.048216847	0.428945196	7.61E-05
1154	ENSMUSG00000032452	-0.620651297	0.048271473	-0.332621964	0.017413167
1155	ENSMUSG00000037795	-0.766818127	0.048611849			-0.896326507	0.011566528
1156	ENSMUSG00000028631	-0.366454547	0.048614517
1157	ENSMUSG00000051354	1.812625112	0.048924276
1158	ENSMUSG00000015365	-0.931630723	0.049141221
1159	ENSMUSG00000057143	-0.74217426	0.049141221	-0.782030053	0.001036504
1160	ENSMUSG00000021898	0.865203356	0.049141221
1161	ENSMUSG00000029015	1.252852181	0.049141221
1162	ENSMUSG00000070565	-0.474401838	0.049141221	-0.307871756	0.029281199
1163	ENSMUSG00000029780	-0.351216693	0.049453646	-0.430851617	8.66E-05
1164	ENSMUSG00000021733	-0.555850184	0.049788548	-0.389564544	0.034434536
1165	ENSMUSG00000026103	-0.272753183	0.049826235
1166	ENSMUSG00000021803	1.641216023	0.049885278
1167	ENSMUSG00000035775			5.564715387	2.09E-110	3.892022441	0.006620933			5.150146305	6.27E-24
1168	ENSMUSG00000020912			4.534406134	2.60E-45	3.537768399	0.02279571			3.87353534	6.22E-12
1169	ENSMUSG00000037617			1.386986248	7.58E-40			1.343023506	1.52E-13	1.35413633	3.28E-09
1170	ENSMUSG00000054196			3.442432805	5.68E-29			3.51370695	6.01E-32
1171	ENSMUSG00000059423			1.588661536	3.45E-26					1.383068106	9.77E-07
1172	ENSMUSG00000078503			-5.747563246	7.64E-21
1173	ENSMUSG00000078496			4.434794776	2.50E-16	4.01473517	0.01237207			3.689980692	1.56E-08
1174	ENSMUSG00000028602			3.317380707	2.42E-15
1175	ENSMUSG00000029022			1.051113693	1.54E-14
1176	ENSMUSG00000058600			0.687085196	4.53E-13			0.624809522	0.001852359	0.524704106	0.026534665
1177	ENSMUSG00000032586			0.768904662	1.85E-12
1178	ENSMUSG00000043456			-0.757012056	1.97E-12	-0.866388241	4.11E-05
1179	ENSMUSG00000041258			0.651809125	8.21E-12			0.560959107	0.040600746	0.831749667	0.001182584
1180	ENSMUSG00000041544			0.808048966	2.48E-11
1181	ENSMUSG00000097198			-1.356058975	3.82E-11
1182	ENSMUSG00000000305			1.04444855	5.42E-11
1183	ENSMUSG00000038903			-2.828973426	1.43E-10					-2.354010218	0.049614633
1184	ENSMUSG00000044017			-1.176070297	3.41E-10
1185	ENSMUSG00000020953			-1.042522018	4.79E-10	-1.227998657	3.17E-07	-0.719377467	0.013161497	-1.135152821	0.000125977
1186	ENSMUSG00000031326			6.91025139	8.45E-10	6.559291748	0.002004616
1187	ENSMUSG00000078160			4.621189294	1.58E-09					2.590110868	0.029952681
1188	ENSMUSG00000057924			-1.284877681	3.97E-09	-1.093303432	0.001781062
1189	ENSMUSG00000022603			-2.153427516	4.25E-09
1190	ENSMUSG00000044726			-2.188584339	4.73E-09
1191	ENSMUSG00000071984			1.03466452	6.92E-09
1192	ENSMUSG00000038695			-0.710113695	6.97E-09	-0.397155197	0.035842305			-0.702083458	0.003566193
1193	ENSMUSG00000068735			0.741975664	9.05E-09
1194	ENSMUSG00000052551			0.606708602	1.59E-08					0.654034666	0.005600371
1195	ENSMUSG00000069917			1.326996003	1.93E-08	3.111232938	0.000466045
1196	ENSMUSG00000070605			-1.496365898	2.80E-08
1197	ENSMUSG00000029484			-0.939237516	5.47E-08					-1.049256746	4.62E-05
1198	ENSMUSG00000020566			1.453581518	5.82E-08
1199	ENSMUSG00000038793			-2.496726724	8.24E-08
1200	ENSMUSG00000063171			-1.080173233	1.63E-07	-1.336436251	0.001602472
1201	ENSMUSG00000021182			0.545928093	2.08E-07	0.548528238	0.000169264			0.754100392	0.000429954
1202	ENSMUSG00000022324			-0.580253982	4.35E-07
1203	ENSMUSG00000033767			0.584853968	5.50E-07
1204	ENSMUSG00000036661			0.782035286	9.34E-07
1205	ENSMUSG00000044562			-0.66062934	9.71E-07					-0.933827966	0.000103038
1206	ENSMUSG00000022548			-0.509243815	1.78E-06
1207	ENSMUSG00000021913			-0.481582278	2.41E-06
1208	ENSMUSG00000078877			-1.015343243	2.59E-06	-1.079308021	0.001742263
1209	ENSMUSG00000036523			1.643094214	3.20E-06			1.404579476	0.036707131
1210	ENSMUSG00000000579			0.675643131	3.92E-06
1211	ENSMUSG00000029001			0.455233995	4.22E-06
1212	ENSMUSG00000006777			1.972237045	4.81E-06
1213	ENSMUSG00000074527			-0.521819425	6.38E-06	-0.589360349	0.002327525
1214	ENSMUSG00000096146			-0.813079731	9.19E-06
1215	ENSMUSG00000046000			2.739427412	9.20E-06	2.140960817	0.003639917	2.020334638	0.047094363	2.56397855	0.002861719
1216	ENSMUSG00000058186			-2.992859385	1.63E-05
1217	ENSMUSG00000020644			-0.478363169	1.88E-05
1218	ENSMUSG00000035181			0.534265017	2.14E-05
1219	ENSMUSG00000023047			-1.320706073	2.28E-05					-1.402265512	0.002722105
1220	ENSMUSG00000032511			1.408055734	2.38E-05
1221	ENSMUSG00000022598			-6.042750357	2.84E-05
1222	ENSMUSG00000030340			-0.883236535	3.00E-05
1223	ENSMUSG00000034634			-2.709304423	3.17E-05
1224	ENSMUSG00000060550			-2.785705715	4.14E-05	-1.18246485	0.003025066	-2.257857973	1.30E-06	-2.644885057	9.59E-15
1225	ENSMUSG00000025776			0.892724441	4.34E-05			1.172620447	0.031707189	1.086756672	0.040681035
1226	ENSMUSG00000063897			-1.121535801	4.41E-05			-1.031141657	0.00231034
1227	ENSMUSG00000066279			2.877490956	4.48E-05
1228	ENSMUSG00000023403			-3.739174055	4.52E-05	-2.248674087	0.03755876
1229	ENSMUSG00000038045			-1.650639188	5.02E-05	-1.302784698	0.003806617	-1.239167571	0.014092848
1230	ENSMUSG00000031521			-0.899792938	5.25E-05					-0.925301884	0.026241809
1231	ENSMUSG00000064293			-0.501194242	5.25E-05	-0.48686728	0.042662437
1232	ENSMUSG00000094910			0.436813738	5.45E-05
1233	ENSMUSG00000022297			0.909150258	5.50E-05			1.329072906	7.11E-08
1234	ENSMUSG00000041567			1.922996085	5.68E-05	2.332226727	9.50E-05	1.543840798	0.013164987
1235	ENSMUSG00000095779			2.441122623	6.36E-05	2.166665931	0.003865999	2.324857593	0.009968047
1236	ENSMUSG00000044042			-0.564047001	6.69E-05
1237	ENSMUSG00000041119			0.654004889	6.69E-05
1238	ENSMUSG00000057836			-2.162510527	7.94E-05
1239	ENSMUSG00000036218			0.678935784	7.97E-05
1240	ENSMUSG00000040875			0.455575864	8.13E-05	0.562869288	0.004671694
1241	ENSMUSG00000071083			-1.607701953	8.61E-05	-1.481710304	0.002455075	-1.139696254	0.038903363
1242	ENSMUSG00000032402			0.421138244	0.00010939
1243	ENSMUSG00000039007			0.815998429	0.000112862			1.012853753	3.33E-05
1244	ENSMUSG00000069919			1.304826276	0.000119488	2.835338673	0.002010705
1245	ENSMUSG00000024621			0.492164594	0.000123134
1246	ENSMUSG00000032807			0.949975753	0.000123334	1.229180241	0.000348301
1247	ENSMUSG00000029638			-0.421049951	0.000134813
1248	ENSMUSG00000034282			-0.79615302	0.000140047
1249	ENSMUSG00000039929			0.473171367	0.000142661
1250	ENSMUSG00000063415			0.837713239	0.000159052
1251	ENSMUSG00000039193			2.204328269	0.000160634	1.93766912	0.014372753			2.329091423	0.021718871
1252	ENSMUSG00000005804			-0.456809474	0.000162559	-0.447272798	0.011964078			-0.513520497	0.036331802
1253	ENSMUSG00000078866			-0.583460703	0.000164446
1254	ENSMUSG00000040370			-0.531934397	0.000171994
1255	ENSMUSG00000033460			-0.401877097	0.000176218			-0.452420605	0.046223571
1256	ENSMUSG00000086040			-0.443946452	0.000178842
1257	ENSMUSG00000053347			-0.510159884	0.000185131
1258	ENSMUSG00000071669			0.57261765	0.000191208					1.352902166	3.20E-07
1259	ENSMUSG00000041231			-0.439518869	0.000200627
1260	ENSMUSG00000031799			-0.452592882	0.000247158
1261	ENSMUSG00000039110			-0.918680678	0.000266874
1262	ENSMUSG00000035305			-1.066028493	0.00027237
1263	ENSMUSG00000022296			0.472213144	0.00027374
1264	ENSMUSG00000023018			-0.38888916	0.000293023	-0.402236237	0.026548033			-0.554986872	0.003444966
1265	ENSMUSG00000073705			-0.892175257	0.000295831
1266	ENSMUSG00000068762			-0.999723617	0.00030803	-1.661867976	0.01586931
1267	ENSMUSG00000022514			-0.43514145	0.000316495
1268	ENSMUSG00000002227			0.451921545	0.000321512
1269	ENSMUSG00000025925			0.507183209	0.000343861	0.636821918	0.003025066			0.901462625	0.007602652
1270	ENSMUSG00000056300			-1.364171774	0.000352612	-1.350405114	0.00104859
1271	ENSMUSG00000020956			-0.611787674	0.000387966
1272	ENSMUSG00000060579			0.827920162	0.000390552			0.887261311	0.009525262
1273	ENSMUSG00000002012			0.523339693	0.000390552
1274	ENSMUSG00000039903			-1.023290877	0.000390552
1275	ENSMUSG00000092243			-0.938338314	0.000390552
1276	ENSMUSG00000046317			3.490927856	0.000403724	2.696215442	0.003639917	3.833360401	1.24E-05	3.036396381	0.000184842
1277	ENSMUSG00000070427			0.687803195	0.000430453
1278	ENSMUSG00000062760			0.470564879	0.000440044
1279	ENSMUSG00000028599			0.862359913	0.000464696
1280	ENSMUSG00000022421			0.459432059	0.000493504
1281	ENSMUSG00000021301			-0.401540515	0.000517825
1282	ENSMUSG00000042644			-0.640671218	0.000534744
1283	ENSMUSG00000035505			0.451527525	0.000534744
1284	ENSMUSG00000034898			0.693935775	0.0005412
1285	ENSMUSG00000068399			-2.549049973	0.0005412
1286	ENSMUSG00000040112			-0.506012827	0.000555092
1287	ENSMUSG00000030605			0.409595743	0.000559212
1288	ENSMUSG00000090707			-2.270887403	0.00061731
1289	ENSMUSG00000044646			0.828216231	0.000627244
1290	ENSMUSG00000047293			-1.566658247	0.000650587
1291	ENSMUSG00000042761			0.69461793	0.000661748
1292	ENSMUSG00000050558			1.280569089	0.00069828
1293	ENSMUSG00000056771			-0.680925342	0.000717319
1294	ENSMUSG00000057455			-0.430566707	0.000737336
1295	ENSMUSG00000000739			-1.378947014	0.000738437					-1.565007836	0.001686567
1296	ENSMUSG00000053414			-0.499336246	0.000777937	0.742878456	0.007242962
1297	ENSMUSG00000027654			-1.147886003	0.000785703
1298	ENSMUSG00000022053			1.493252534	0.000827133
1299	ENSMUSG00000091556			-1.464059231	0.000916858
1300	ENSMUSG00000067212			-0.668287375	0.000958625
1301	ENSMUSG00000024055			-0.576705029	0.000986065
1302	ENSMUSG00000040724			-0.649818204	0.00098718
1303	ENSMUSG00000029436			-0.413396315	0.001018813	-0.395687469	0.048886834
1304	ENSMUSG00000005883			1.688174781	0.001125315
1305	ENSMUSG00000067768			-3.000709295	0.001195691
1306	ENSMUSG00000024539			0.430298828	0.001208873
1307	ENSMUSG00000079110			0.540494045	0.001236758			0.629395969	0.049972809
1308	ENSMUSG00000032036			0.403586313	0.00126732
1309	ENSMUSG00000079845			-2.748811846	0.00137789					-3.240424709	0.039564781
1310	ENSMUSG00000091387			-0.442264675	0.001395806
1311	ENSMUSG00000035293			-0.506977894	0.001439603
1312	ENSMUSG00000047420			1.145947752	0.001467736
1313	ENSMUSG00000037996			-0.700508962	0.001471007
1314	ENSMUSG00000044573			-0.358631197	0.001594803	-0.465315861	0.013209878
1315	ENSMUSG00000024424			0.435601108	0.001601991
1316	ENSMUSG00000079657			-0.446973843	0.001636411
1317	ENSMUSG00000019359			0.715345526	0.001652624
1318	ENSMUSG00000047515			-0.716222961	0.001660382
1319	ENSMUSG00000029101			0.447071042	0.001675938
1320	ENSMUSG00000063065			0.388280503	0.001698842
1321	ENSMUSG00000094786			-0.874142251	0.001742072			-1.021486398	0.036270501
1322	ENSMUSG00000028028			0.705942374	0.001798095
1323	ENSMUSG00000036743			-1.887002223	0.001810175
1324	ENSMUSG00000046093			0.418851655	0.001828217
1325	ENSMUSG00000075427			-1.574915447	0.001911165			-2.220805789	0.000811012	-2.279582067	0.040280401
1326	ENSMUSG00000057130			0.406409334	0.001911683	0.428775152	0.005774949
1327	ENSMUSG00000038665			-0.432320328	0.001918695
1328	ENSMUSG00000027996			1.307871798	0.001961297
1329	ENSMUSG00000029397			-0.384730397	0.00206544
1330	ENSMUSG00000031297			0.728942588	0.002085264
1331	ENSMUSG00000051663			2.561132314	0.00219079					2.606246352	0.001278302
1332	ENSMUSG00000074890			0.649706151	0.002218844			1.120337072	0.000148115
1333	ENSMUSG00000062372			1.322766633	0.002240855
1334	ENSMUSG00000023972			0.489516122	0.00228318
1335	ENSMUSG00000015850			-0.732414063	0.002315658
1336	ENSMUSG00000021207			-3.021219678	0.002339921	-2.859943132	0.00530316
1337	ENSMUSG00000030786			0.499463363	0.002339921
1338	ENSMUSG00000019768			0.851246349	0.002396022
1339	ENSMUSG00000043461			-0.884189687	0.002579284
1340	ENSMUSG00000061864			-0.59034741	0.002785541
1341	ENSMUSG00000020423			-0.618798519	0.002796824	1.209535017	0.010659188
1342	ENSMUSG00000004347			-0.80822237	0.002893023	-1.373761495	1.17E-07
1343	ENSMUSG00000033882			-1.640405515	0.003014767	-1.538623446	0.012062759	-1.515966457	0.023990025
1344	ENSMUSG00000043773			-0.661859642	0.003032398
1345	ENSMUSG00000035413			-0.732476746	0.003090676
1346	ENSMUSG00000043629			-0.51746612	0.003126058
1347	ENSMUSG00000034109			-0.472707569	0.003148522
1348	ENSMUSG00000068547			-1.947084163	0.003174532
1349	ENSMUSG00000059003			-0.385292307	0.003182054
1350	ENSMUSG00000024376			0.788065619	0.003200177
1351	ENSMUSG00000058420			0.46226725	0.0032375
1352	ENSMUSG00000028804			0.363209705	0.00328105
1353	ENSMUSG00000021676			-0.61501253	0.003438335
1354	ENSMUSG00000031767			-0.759547851	0.00350341
1355	ENSMUSG00000045314			-0.520488016	0.003506722
1356	ENSMUSG00000017723			1.723796826	0.003506947
1357	ENSMUSG00000018727			0.539338976	0.003593005
1358	ENSMUSG00000043313			-0.661446426	0.003707358
1359	ENSMUSG00000032087			-0.406779591	0.003751059
1360	ENSMUSG00000028766			0.701877167	0.003751059
1361	ENSMUSG00000042010			0.622149689	0.003754151
1362	ENSMUSG00000038495			-0.393446115	0.003769247
1363	ENSMUSG00000019935			-1.078693477	0.003821943	-1.443856148	0.019019697
1364	ENSMUSG00000073409			-2.299027825	0.003891478	-1.17793873	0.021308534	-2.348180155	1.11E-05	-2.093037248	3.31E-09
1365	ENSMUSG00000094628			-1.201400746	0.003891478
1366	ENSMUSG00000029314			-0.585319921	0.003936007
1367	ENSMUSG00000042460			-0.582062168	0.003943369
1368	ENSMUSG00000024245			0.423819503	0.003986367
1369	ENSMUSG00000040152			1.039083341	0.004152278
1370	ENSMUSG00000046402			0.636758003	0.004158822
1371	ENSMUSG00000047414			-0.356614283	0.00416905
1372	ENSMUSG00000054046			-2.006440052	0.004227984
1373	ENSMUSG00000020183			-0.709106532	0.004297641
1374	ENSMUSG00000090125			-0.661116314	0.004633825
1375	ENSMUSG00000078722			0.715071423	0.004802232
1376	ENSMUSG00000029016			-0.346417274	0.004839174
1377	ENSMUSG00000046764			-3.792005979	0.004839174	-4.721393711	0.000965872
1378	ENSMUSG00000050875			0.374731513	0.004839174	0.59518351	0.026548033
1379	ENSMUSG00000024571			0.392456971	0.004839174	0.45047848	0.004317076
1380	ENSMUSG00000020600			-1.307971	0.004911185
1381	ENSMUSG00000027674			-0.366638974	0.004911646
1382	ENSMUSG00000023968			0.817324977	0.004923153
1383	ENSMUSG00000031841			0.450719242	0.004923153
1384	ENSMUSG00000014077			-0.354964608	0.004923153
1385	ENSMUSG00000048347			-0.665545329	0.005037072
1386	ENSMUSG00000041912			-0.372768	0.005077817	-0.440082296	0.032064301
1387	ENSMUSG00000021094			-0.558883209	0.00516202					-0.676179958	0.030855456
1388	ENSMUSG00000001741			-0.932274162	0.00516202
1389	ENSMUSG00000029151			0.330496414	0.00520476
1390	ENSMUSG00000021772			-0.344173665	0.005209216			-0.444146184	0.045475235
1391	ENSMUSG00000013611			2.281630702	0.005209216			2.257915593	0.046223571	4.954058311	0.000243759
1392	ENSMUSG00000028496			-0.350397837	0.005223562
1393	ENSMUSG00000075334			0.414893752	0.005223562
1394	ENSMUSG00000025915			0.521217337	0.005223562			0.833077001	0.013164987	0.860481173	0.004887945
1395	ENSMUSG00000005107			-0.998218513	0.005223562
1396	ENSMUSG00000048001			0.50145684	0.005438788
1397	ENSMUSG00000035469			-0.354344427	0.005452544
1398	ENSMUSG00000063232			-2.782278159	0.00547719	-4.046257293	0.002552194	-4.357694039	0.000436281	-3.057157563	0.009230665
1399	ENSMUSG00000047342			-0.404376743	0.00547719
1400	ENSMUSG00000020427			0.63013003	0.005710928
1401	ENSMUSG00000045876			-0.681481481	0.005819362
1402	ENSMUSG00000053465			-0.371380623	0.005857424
1403	ENSMUSG00000097585			1.157647894	0.005871445
1404	ENSMUSG00000072647			-0.537950459	0.005876162			-0.822525353	0.004069438
1405	ENSMUSG00000046607			0.726420307	0.005971276
1406	ENSMUSG00000051113			-0.802608659	0.006186273					-1.234599641	0.002318914
1407	ENSMUSG00000037999			-0.339304858	0.006561283
1408	ENSMUSG00000024085			-0.358934614	0.006561283
1409	ENSMUSG00000048706			-0.505907801	0.0066061
1410	ENSMUSG00000043583			1.979007237	0.006700224
1411	ENSMUSG00000055447			-0.346812327	0.006746146
1412	ENSMUSG00000036617			-0.312690024	0.006789229
1413	ENSMUSG00000072762			-0.786101491	0.006794118
1414	ENSMUSG00000053550			0.338716537	0.006836027
1415	ENSMUSG00000056598			0.396577774	0.006844291
1416	ENSMUSG00000018459			0.475057049	0.007069369
1417	ENSMUSG00000058897			0.370184969	0.007109356
1418	ENSMUSG00000025538			0.381904645	0.00713699
1419	ENSMUSG00000030213			-0.326543261	0.007294993
1420	ENSMUSG00000055489			-0.677689205	0.007339304
1421	ENSMUSG00000034032			-0.396523972	0.007421896
1422	ENSMUSG00000022261			0.378694731	0.007604082
1423	ENSMUSG00000007653			-0.36690934	0.00766922
1424	ENSMUSG00000055373			-0.415720329	0.007797184
1425	ENSMUSG00000062590			0.320315109	0.007828509
1426	ENSMUSG00000070336			-0.878214933	0.007860736
1427	ENSMUSG00000039782			-0.383997258	0.00792446
1428	ENSMUSG00000004568			0.377341358	0.008072596
1429	ENSMUSG00000039936			0.3413565	0.00825224
1430	ENSMUSG00000047719			-0.494097087	0.008358183
1431	ENSMUSG00000057072			0.768376449	0.008387243			1.519101766	9.28E-06
1432	ENSMUSG00000055407			0.407248208	0.008460493
1433	ENSMUSG00000006764			-0.97845231	0.008470276
1434	ENSMUSG00000025316			0.311734245	0.008530821
1435	ENSMUSG00000040250			-0.361457191	0.008571018
1436	ENSMUSG00000032908			-0.44596171	0.008679676
1437	ENSMUSG00000014039			0.400890119	0.008679676
1438	ENSMUSG00000056755			-0.358336177	0.008730754
1439	ENSMUSG00000004637			-0.371129744	0.008781778
1440	ENSMUSG00000004035			-0.508137302	0.008863358
1441	ENSMUSG00000067594			1.039995251	0.008923004
1442	ENSMUSG00000045410			-0.383919484	0.008923004
1443	ENSMUSG00000032968			0.391896146	0.009083981
1444	ENSMUSG00000047205			0.476594082	0.009108794
1445	ENSMUSG00000049287			0.548259641	0.009153414
1446	ENSMUSG00000053166			0.393477165	0.009153414
1447	ENSMUSG00000016494			-0.358591025	0.009411532
1448	ENSMUSG00000078117			-0.411002903	0.009465877
1449	ENSMUSG00000047642			0.982527716	0.009499688
1450	ENSMUSG00000025089			0.551096	0.009526077			0.642804678	0.024196123
1451	ENSMUSG00000078864			-0.939971922	0.009526077
1452	ENSMUSG00000020648			-0.497409255	0.009636643	-0.619950219	0.038254372
1453	ENSMUSG00000055866			0.358004528	0.009745183
1454	ENSMUSG00000061232			-0.69539327	0.009802073					-0.611071711	0.041673013
1455	ENSMUSG00000041062			-1.043905333	0.009826391			-2.206429883	0.042822101
1456	ENSMUSG00000070583			-0.618245156	0.009900346
1457	ENSMUSG00000044678			-5.211822468	0.009903228
1458	ENSMUSG00000024937			0.39310105	0.009903228
1459	ENSMUSG00000029821			-0.325456089	0.010001867
1460	ENSMUSG00000035189			-0.383090261	0.010068037
1461	ENSMUSG00000071550			0.53775454	0.010218263					0.984006209	0.039324013
1462	ENSMUSG00000020733			0.332825546	0.010334415
1463	ENSMUSG00000005360			0.304316285	0.010350654
1464	ENSMUSG00000038112			0.966484498	0.010432188
1465	ENSMUSG00000039529			0.550104407	0.010457399
1466	ENSMUSG00000022372			0.534544473	0.010475264
1467	ENSMUSG00000037492			-0.351978236	0.010529131
1468	ENSMUSG00000052369			-0.41563749	0.010552118			-0.575850479	0.016609257	-0.697835032	0.003196096
1469	ENSMUSG00000071379			1.166742569	0.010565445
1470	ENSMUSG00000012483			-0.666582704	0.010576775			-0.789311795	0.021775549
1471	ENSMUSG00000030048			0.868862616	0.01066039
1472	ENSMUSG00000031173			1.523659791	0.010914354	1.336229487	0.03896229
1473	ENSMUSG00000038642			0.353330062	0.010982817			0.570328769	0.009572787
1474	ENSMUSG00000035828			-0.409996999	0.010992362
1475	ENSMUSG00000029524			-0.375844003	0.011095776					-0.573033465	0.020900759
1476	ENSMUSG00000035513			0.380117334	0.011192199
1477	ENSMUSG00000031613			-0.595294158	0.011192199	-0.921092249	0.005985021
1478	ENSMUSG00000011877			-0.343505065	0.011277286
1479	ENSMUSG00000055148			-0.64424615	0.011297715
1480	ENSMUSG00000075705			-0.507796109	0.011452578
1481	ENSMUSG00000024983			-0.299376161	0.011549237
1482	ENSMUSG00000005973			0.506857109	0.011570509
1483	ENSMUSG00000026213			0.385641066	0.011587066	0.393049358	0.048886834
1484	ENSMUSG00000020865			-0.68696399	0.01161125
1485	ENSMUSG00000038446			-0.323548408	0.011648371
1486	ENSMUSG00000047454			-0.551170584	0.011648371
1487	ENSMUSG00000063406			-0.375636198	0.01171533
1488	ENSMUSG00000078502			-2.189426558	0.011759555
1489	ENSMUSG00000021796			-0.319781155	0.011759555
1490	ENSMUSG00000025372			0.337587485	0.011870736
1491	ENSMUSG00000020396			-0.424450627	0.01202021
1492	ENSMUSG00000027330			-0.393293892	0.012130799
1493	ENSMUSG00000053469			0.520794272	0.012169595
1494	ENSMUSG00000025473			0.574312556	0.012266665
1495	ENSMUSG00000033308			0.659862655	0.012280609
1496	ENSMUSG00000024530			0.328241552	0.012301847
1497	ENSMUSG00000033327			-0.928403241	0.012338226
1498	ENSMUSG00000049411			0.533547607	0.012633195
1499	ENSMUSG00000040242			-0.334288451	0.012648374
1500	ENSMUSG00000051022			-0.387493257	0.012696225
1501	ENSMUSG00000070733			-0.291853235	0.012998222
1502	ENSMUSG00000049288			0.360544343	0.013261182
1503	ENSMUSG00000028555			-0.644058309	0.013287428
1504	ENSMUSG00000020701			0.567455787	0.013342987
1505	ENSMUSG00000022377			-0.29794261	0.013361941
1506	ENSMUSG00000038539			0.422427527	0.013493206
1507	ENSMUSG00000046844			0.557996719	0.013502748
1508	ENSMUSG00000002944			1.613529035	0.013517596
1509	ENSMUSG00000033053			-1.218328553	0.013650633			-2.054050828	0.009864517
1510	ENSMUSG00000092544			-0.317488139	0.013732544
1511	ENSMUSG00000027355			0.968060196	0.013752974	1.047797246	0.025939466
1512	ENSMUSG00000028047			0.416704707	0.013850762
1513	ENSMUSG00000020607			-0.312298578	0.013970917
1514	ENSMUSG00000024033			0.702097184	0.014372758
1515	ENSMUSG00000027173			-0.880122626	0.014372758			-1.281139707	0.033353924
1516	ENSMUSG00000035011			-0.338765173	0.01439014
1517	ENSMUSG00000063856			0.373080065	0.014403318
1518	ENSMUSG00000027748			-0.493849784	0.014595068
1519	ENSMUSG00000047606			-0.58717013	0.01462412
1520	ENSMUSG00000090546			-0.481286189	0.014654466
1521	ENSMUSG00000079227			0.807219894	0.014693207			0.903335075	0.03986107
1522	ENSMUSG00000050014			-1.538484772	0.014693207
1523	ENSMUSG00000074899			-0.601535468	0.014693207
1524	ENSMUSG00000029828			-0.793383823	0.014832653
1525	ENSMUSG00000075224			-0.397041182	0.015040311
1526	ENSMUSG00000102692			0.883224375	0.015213382
1527	ENSMUSG00000002017			-0.305449833	0.015250102
1528	ENSMUSG00000055322			-0.31773078	0.015262257
1529	ENSMUSG00000030223			0.967218778	0.015350096
1530	ENSMUSG00000019478			0.317230383	0.015548884
1531	ENSMUSG00000073000			-1.428175797	0.015714496
1532	ENSMUSG00000016763			0.329626351	0.015750088
1533	ENSMUSG00000027341			-0.329626121	0.015780285
1534	ENSMUSG00000026048			-0.327630291	0.015780285
1535	ENSMUSG00000055523			-0.488421228	0.015997259
1536	ENSMUSG00000005899			0.348530053	0.015997259
1537	ENSMUSG00000047490			0.97021828	0.016019872
1538	ENSMUSG00000030505			-0.320167946	0.016252734
1539	ENSMUSG00000003039			-0.308596396	0.016824164
1540	ENSMUSG00000070348			0.373925377	0.016916607
1541	ENSMUSG00000008393			-0.382124147	0.017093078
1542	ENSMUSG00000036528			-0.452190569	0.017093078
1543	ENSMUSG00000061533			0.604159908	0.017143194
1544	ENSMUSG00000018160			-0.307084462	0.017144273
1545	ENSMUSG00000032818			0.996594675	0.017703025
1546	ENSMUSG00000026347			0.36007173	0.017839142
1547	ENSMUSG00000029093			0.314406739	0.018048476
1548	ENSMUSG00000021541			0.688405015	0.01805154
1549	ENSMUSG00000052305			1.105127692	0.018372673	2.755278383	0.00637968
1550	ENSMUSG00000062859			1.379318901	0.018633601
1551	ENSMUSG00000038893			0.524903786	0.018633601
1552	ENSMUSG00000027227			-0.4180638	0.018633601
1553	ENSMUSG00000028960			0.284570137	0.018840343
1554	ENSMUSG00000015697			0.296940088	0.018911189
1555	ENSMUSG00000024206			0.708790554	0.019028999
1556	ENSMUSG00000000378			-0.353306929	0.019076801	-0.638946805	7.78E-05
1557	ENSMUSG00000035133			-0.314142363	0.019385231
1558	ENSMUSG00000045761			0.614078154	0.019489825
1559	ENSMUSG00000025085			0.309864888	0.019780373
1560	ENSMUSG00000067916			1.193655327	0.019948148
1561	ENSMUSG00000010175			-0.556830298	0.020434445
1562	ENSMUSG00000063011			1.0379468	0.020529349
1563	ENSMUSG00000049357			-0.614001073	0.020571675
1564	ENSMUSG00000040373			0.502973372	0.020671377
1565	ENSMUSG00000003762			0.312053335	0.020676943
1566	ENSMUSG00000036197			-0.351595254	0.020690099
1567	ENSMUSG00000043857			0.381385773	0.021086336
1568	ENSMUSG00000020436			-0.306731667	0.021296675
1569	ENSMUSG00000041828			-0.392630786	0.02129877
1570	ENSMUSG00000034098			-0.526051984	0.021536206	-0.945244823	0.041782877
1571	ENSMUSG00000041644			-0.954857498	0.021557501
1572	ENSMUSG00000020836			-0.534242616	0.021566768
1573	ENSMUSG00000042349			0.822673002	0.021588474
1574	ENSMUSG00000048707			-0.467775646	0.021588474
1575	ENSMUSG00000051980			2.587032037	0.021588474
1576	ENSMUSG00000018648			0.331926173	0.021588474
1577	ENSMUSG00000026062			-0.598217607	0.021588474
1578	ENSMUSG00000078899			-0.349369061	0.021630126
1579	ENSMUSG00000032355			-0.286637293	0.022080902
1580	ENSMUSG00000020901			0.593764215	0.022165204
1581	ENSMUSG00000024410			0.319964273	0.022165204
1582	ENSMUSG00000031431			-0.381078882	0.022165204
1583	ENSMUSG00000031750			0.309383316	0.022230962
1584	ENSMUSG00000034911			-0.546591923	0.022384214
1585	ENSMUSG00000056328			-0.757742756	0.022682501
1586	ENSMUSG00000036777			-0.662226843	0.022682501
1587	ENSMUSG00000018199			-0.349992292	0.022682501
1588	ENSMUSG00000041842			-0.550178751	0.023116142
1589	ENSMUSG00000029167			-0.339059859	0.023140266
1590	ENSMUSG00000020108			-0.369548892	0.023140266
1591	ENSMUSG00000062202			0.311843172	0.023159122	0.485529025	0.000671992
1592	ENSMUSG00000050663			-0.358394144	0.023184092
1593	ENSMUSG00000045482			0.282803222	0.023408569
1594	ENSMUSG00000026768			-0.448510543	0.023468825
1595	ENSMUSG00000030638			0.341994038	0.023601563
1596	ENSMUSG00000050549			-0.60650165	0.023772755
1597	ENSMUSG00000017412			-0.347072095	0.023802154
1598	ENSMUSG00000053838			0.303582417	0.023804358
1599	ENSMUSG00000024570			0.330947084	0.023853084
1600	ENSMUSG00000052229			0.421036862	0.02424556
1601	ENSMUSG00000019970			-0.643884815	0.025190213
1602	ENSMUSG00000031870			-0.339933934	0.025297707
1603	ENSMUSG00000027331			0.673641896	0.025458874			0.992883263	0.002495348
1604	ENSMUSG00000043673			-0.513883939	0.025559467
1605	ENSMUSG00000053475			-0.686822766	0.025581364
1606	ENSMUSG00000040236			0.420358652	0.025589919
1607	ENSMUSG00000025609			-0.293622401	0.02600896
1608	ENSMUSG00000032965			-0.281492818	0.026272021
1609	ENSMUSG00000037892			0.542328154	0.02633787
1610	ENSMUSG00000000126			-0.356428133	0.026931028
1611	ENSMUSG00000043067			-0.282590697	0.026997939
1612	ENSMUSG00000031138			1.5596965	0.027007216
1613	ENSMUSG00000041949			-0.519440079	0.027007216
1614	ENSMUSG00000033032			-0.509644103	0.027068077
1615	ENSMUSG00000074934			-0.648723294	0.027197504
1616	ENSMUSG00000009075			-1.529249285	0.027539756
1617	ENSMUSG00000070719			2.328289436	0.027539756
1618	ENSMUSG00000037279			0.456873576	0.027539756
1619	ENSMUSG00000027855			-1.492726198	0.027800363					-4.977211405	8.76E-07
1620	ENSMUSG00000034278			0.467742832	0.027865723
1621	ENSMUSG00000050370			-1.456935389	0.027865723
1622	ENSMUSG00000068130			-0.717124322	0.028121923
1623	ENSMUSG00000026637			-0.586481179	0.028201999
1624	ENSMUSG00000047992			0.566167097	0.028216884	0.878501452	0.014292857
1625	ENSMUSG00000063458			-0.87176247	0.028466072
1626	ENSMUSG00000044201			1.563707817	0.02857103
1627	ENSMUSG00000053963			0.314715781	0.028760818
1628	ENSMUSG00000034751			-0.309102945	0.028833698
1629	ENSMUSG00000044863			-1.334178369	0.029086816
1630	ENSMUSG00000036699			0.58956473	0.029169444
1631	ENSMUSG00000015981			0.327031214	0.029407262
1632	ENSMUSG00000062077			1.954713612	0.029407262
1633	ENSMUSG00000027297			0.340587082	0.029897289	0.598300748	0.019160135
1634	ENSMUSG00000050668			-0.318788087	0.029982025
1635	ENSMUSG00000056296			0.370653851	0.029982025
1636	ENSMUSG00000024548			-0.291841912	0.030094851
1637	ENSMUSG00000015217			0.375977093	0.030302573
1638	ENSMUSG00000026065			-1.425458175	0.030302573
1639	ENSMUSG00000025008			0.316008671	0.030463022
1640	ENSMUSG00000040740			0.676107094	0.030495532
1641	ENSMUSG00000026023			-0.972266135	0.030662036
1642	ENSMUSG00000034115			1.840762569	0.031442526
1643	ENSMUSG00000019761			-0.729049184	0.031548491
1644	ENSMUSG00000026592			-0.917501966	0.031823007
1645	ENSMUSG00000040387			-0.329918027	0.032114876
1646	ENSMUSG00000020546			-0.306110416	0.032114876
1647	ENSMUSG00000020491			-0.385674421	0.032531739	-0.642464148	0.010365006
1648	ENSMUSG00000019256			-0.376098878	0.032543278
1649	ENSMUSG00000030674			1.930435966	0.032565581
1650	ENSMUSG00000041380			0.493055507	0.032864007
1651	ENSMUSG00000044583			0.594557364	0.033182156
1652	ENSMUSG00000067235			-1.800381104	0.033359225
1653	ENSMUSG00000010517			-0.290433684	0.033808836
1654	ENSMUSG00000030283			-0.295178217	0.033959441
1655	ENSMUSG00000030830			-0.808587042	0.034203015
1656	ENSMUSG00000062054			0.396466624	0.034261026	0.638393883	0.025089456
1657	ENSMUSG00000024747			-0.988114497	0.034485956
1658	ENSMUSG00000078921			-1.538947284	0.03464642			-2.883990123	0.038401706
1659	ENSMUSG00000039533			0.28590932	0.03464642
1660	ENSMUSG00000059991			0.34103311	0.035050992
1661	ENSMUSG00000074491			1.766597543	0.035199546	2.32145189	0.011730873			2.233326888	0.040681525
1662	ENSMUSG00000027947			0.444371658	0.035363473
1663	ENSMUSG00000074521			-0.892429822	0.035626512
1664	ENSMUSG00000042757			-0.315291497	0.035643598
1665	ENSMUSG00000030754			-0.281713996	0.036238045
1666	ENSMUSG00000029810			0.332745916	0.036391061
1667	ENSMUSG00000050379			-0.2751029	0.036409305
1668	ENSMUSG00000031610			0.375590948	0.036676468			0.869029688	0.009185715
1669	ENSMUSG00000029298			-0.565614053	0.036737245
1670	ENSMUSG00000021509			-2.202166243	0.036737245
1671	ENSMUSG00000039358			-1.454499204	0.036756092
1672	ENSMUSG00000035168			-0.440831752	0.037249043
1673	ENSMUSG00000073411			-0.575730717	0.037249043
1674	ENSMUSG00000035954			-0.285375304	0.037290709
1675	ENSMUSG00000032373			0.443114776	0.037303007
1676	ENSMUSG00000048546			-0.357890968	0.037303007
1677	ENSMUSG00000025202			-0.53548369	0.037390373
1678	ENSMUSG00000023052			0.70590247	0.037453768
1679	ENSMUSG00000045838			-0.548016299	0.037463096
1680	ENSMUSG00000051079			1.465624068	0.037463096
1681	ENSMUSG00000022120			0.363156683	0.037463096
1682	ENSMUSG00000056987			1.028296772	0.037638117
1683	ENSMUSG00000019943			-0.330005243	0.037729732
1684	ENSMUSG00000030421			-0.286874909	0.03852143
1685	ENSMUSG00000020467			0.414944408	0.038792763
1686	ENSMUSG00000022449			-0.319852012	0.038893766
1687	ENSMUSG00000037474			0.560184966	0.038893766
1688	ENSMUSG00000054885			0.702592176	0.038893766
1689	ENSMUSG00000040998			-0.406919121	0.038934821
1690	ENSMUSG00000031951			0.377886998	0.038934821
1691	ENSMUSG00000061024			0.376706329	0.039010371
1692	ENSMUSG00000048070			-1.648993306	0.039061044
1693	ENSMUSG00000091742			-2.452522117	0.039061044	-2.630538104	0.047761695
1694	ENSMUSG00000058392			0.317515615	0.039442928
1695	ENSMUSG00000031111			0.930394204	0.039561478
1696	ENSMUSG00000028860			-0.765179751	0.039913893
1697	ENSMUSG00000031673			-0.306671726	0.039962503
1698	ENSMUSG00000059049			0.575461377	0.039962503
1699	ENSMUSG00000024180			-0.339265626	0.040231752
1700	ENSMUSG00000044155			-0.342889394	0.040330411
1701	ENSMUSG00000032883			-0.273536994	0.041019127
1702	ENSMUSG00000051906			1.145921542	0.041077007
1703	ENSMUSG00000020083			0.314220276	0.041140553
1704	ENSMUSG00000024887			-0.431071095	0.041448132
1705	ENSMUSG00000028441			-0.60628502	0.041448132	-0.978940979	0.000222786			-1.274603178	0.000238896
1706	ENSMUSG00000054648			-0.336716394	0.041594719
1707	ENSMUSG00000063767			-1.096706258	0.041678046
1708	ENSMUSG00000034361			0.4222904	0.042496464
1709	ENSMUSG00000026207			0.285273962	0.042718686
1710	ENSMUSG00000049176			-0.295226503	0.043000774
1711	ENSMUSG00000042269			1.114944252	0.043879666
1712	ENSMUSG00000040836			-0.924781	0.044239771
1713	ENSMUSG00000033429			-0.384891358	0.044330565
1714	ENSMUSG00000020081			1.42561183	0.044730536
1715	ENSMUSG00000006930			0.658809173	0.044730536
1716	ENSMUSG00000055691			-0.830451841	0.04482293
1717	ENSMUSG00000063245			-1.692924728	0.04484962
1718	ENSMUSG00000033855			-0.521615866	0.044994467
1719	ENSMUSG00000015766			0.280560762	0.045089671
1720	ENSMUSG00000028439			0.263726611	0.045567516
1721	ENSMUSG00000031842			-0.57241635	0.045567516
1722	ENSMUSG00000020098			0.774970295	0.045689246
1723	ENSMUSG00000029701			0.363299164	0.045725413
1724	ENSMUSG00000021103			-0.343012331	0.045728144
1725	ENSMUSG00000067942			-0.37001115	0.04574456
1726	ENSMUSG00000069833			-0.330654543	0.046384368
1727	ENSMUSG00000022508			-0.343513779	0.046430862
1728	ENSMUSG00000035674			-0.275124272	0.0466039
1729	ENSMUSG00000049791			-0.485418003	0.046694753
1730	ENSMUSG00000029335			0.349654481	0.046739482
1731	ENSMUSG00000052726			-0.415658178	0.046829092
1732	ENSMUSG00000036120			-0.322054215	0.046829092	-0.454705805	0.025089456
1733	ENSMUSG00000033295			0.375898511	0.046829092
1734	ENSMUSG00000053007			-0.731452645	0.047026303
1735	ENSMUSG00000038963			-0.630256966	0.047045726
1736	ENSMUSG00000089756			-0.71969079	0.047093948
1737	ENSMUSG00000079608			0.752346135	0.047167246
1738	ENSMUSG00000024151			-0.274642563	0.047170266
1739	ENSMUSG00000024132			-0.401272933	0.047267036
1740	ENSMUSG00000015869			0.28471933	0.047405268
1741	ENSMUSG00000035580			-1.085184496	0.047442346
1742	ENSMUSG00000047881			-0.420988704	0.047567631
1743	ENSMUSG00000030134			0.257605487	0.04784345
1744	ENSMUSG00000009734			0.749649676	0.04798232
1745	ENSMUSG00000101337			-0.494203421	0.048820862
1746	ENSMUSG00000039546			0.282720089	0.048919578
1747	ENSMUSG00000051397			2.161644338	0.049042501
1748	ENSMUSG00000037709			-0.335806422	0.049042501
1749	ENSMUSG00000063704			1.025566969	0.049042501
1750	ENSMUSG00000035713			0.315309084	0.049096491
1751	ENSMUSG00000021775			-0.288421581	0.049114653
1752	ENSMUSG00000014313			0.247876545	0.049243133
1753	ENSMUSG00000004894			-0.637035917	0.049418603
1754	ENSMUSG00000003477			-1.206663684	0.049419415
1755	ENSMUSG00000025059			-0.28906442	0.049725017
1756	ENSMUSG00000055733			-0.344573892	0.049863727
1757	ENSMUSG00000023945					-2.410255076	8.92E-10
1758	ENSMUSG00000028072					-5.455134535	2.45E-08
1759	ENSMUSG00000029410					-2.052725196	3.61E-07
1760	ENSMUSG00000038805					-4.841001873	5.90E-07
1761	ENSMUSG00000020178					-2.757673	6.77E-06
1762	ENSMUSG00000042258					-5.305650409	6.85E-06
1763	ENSMUSG00000021919					-2.442128035	6.30E-05
1764	ENSMUSG00000070047					-0.564880157	7.53E-05
1765	ENSMUSG00000026058					0.602179526	0.000142213
1766	ENSMUSG00000034687					-1.035730014	0.000282993
1767	ENSMUSG00000027966					-0.782509483	0.000327859
1768	ENSMUSG00000025479					-2.166403939	0.000353352	-1.703887891	0.000110727
1769	ENSMUSG00000006574					5.520414371	0.000437491
1770	ENSMUSG00000016487					-0.650726707	0.000529475
1771	ENSMUSG00000091694					7.128147024	0.000554034
1772	ENSMUSG00000055214					-1.112937933	0.00062037
1773	ENSMUSG00000040093					1.023584579	0.000659672
1774	ENSMUSG00000028601					0.715520853	0.00078086
1775	ENSMUSG00000052837					0.982801511	0.001202531
1776	ENSMUSG00000028467					0.466582242	0.002421208
1777	ENSMUSG00000040170					-1.026149993	0.002547627	-1.028483456	0.009572787	-1.256665794	0.000101051
1778	ENSMUSG00000020905					1.11209025	0.002854861
1779	ENSMUSG00000022144					-2.169488295	0.003025066
1780	ENSMUSG00000022665					0.679869242	0.003571033			0.940539028	0.000447164
1781	ENSMUSG00000096225					-5.877602337	0.003679774
1782	ENSMUSG00000025955					5.592901623	0.003804454
1783	ENSMUSG00000032327					0.781802493	0.004007014
1784	ENSMUSG00000081977					3.980731576	0.004494262	3.118734713	0.036239685	2.795434987	0.005432722
1785	ENSMUSG00000038393					0.803330948	0.00518814
1786	ENSMUSG00000038537					-5.570519283	0.005411001
1787	ENSMUSG00000049241					1.280775244	0.005491482
1788	ENSMUSG00000045903					1.129720385	0.005705716
1789	ENSMUSG00000073877					1.723744859	0.006402788
1790	ENSMUSG00000051048					-1.066991301	0.006425576
1791	ENSMUSG00000090666					-3.435721966	0.006828748
1792	ENSMUSG00000040966					1.40991085	0.007487138
1793	ENSMUSG00000033633					0.750956841	0.007894403
1794	ENSMUSG00000029304					1.021530642	0.010087087
1795	ENSMUSG00000066224					2.940286141	0.010693969
1796	ENSMUSG00000025905					-1.558718444	0.011964078
1797	ENSMUSG00000071078					-0.528052153	0.012384643
1798	ENSMUSG00000019772					0.575285443	0.01246415
1799	ENSMUSG00000023034					1.109604972	0.013079445
1800	ENSMUSG00000094724					-0.978869111	0.015298187
1801	ENSMUSG00000023868					-1.207485847	0.015926413			0.901642189	0.011943667
1802	ENSMUSG00000079055					-0.410076371	0.015926413
1803	ENSMUSG00000039419					-0.505861473	0.020164646
1804	ENSMUSG00000050315					-0.695210711	0.022486307
1805	ENSMUSG00000021250					1.388759729	0.023364212
1806	ENSMUSG00000053141					-0.518070881	0.025089456
1807	ENSMUSG00000030838					-2.14330374	0.025179563
1808	ENSMUSG00000053560					1.102999881	0.025179563
1809	ENSMUSG00000062151					-0.903667715	0.025179563
1810	ENSMUSG00000029431					-1.087415505	0.026548033
1811	ENSMUSG00000059013					0.476209671	0.026548033
1812	ENSMUSG00000027296					0.386785131	0.027015508
1813	ENSMUSG00000040121					-1.549245119	0.028494887
1814	ENSMUSG00000024184					1.177346311	0.029156477
1815	ENSMUSG00000023019					0.447746725	0.029980523
1816	ENSMUSG00000030226					-1.218456136	0.029980523
1817	ENSMUSG00000075044					2.83046892	0.030467242
1818	ENSMUSG00000051527					-0.558351079	0.030467242
1819	ENSMUSG00000020140					-0.751705494	0.030796911
1820	ENSMUSG00000046338					-1.142356746	0.031069917			-1.19777816	0.023177381
1821	ENSMUSG00000013584					1.200783916	0.032063696
1822	ENSMUSG00000019936					-1.05238665	0.034799732
1823	ENSMUSG00000023017					-0.383322512	0.035311482
1824	ENSMUSG00000029206					-0.992659569	0.035842305
1825	ENSMUSG00000060206					-0.409744815	0.038254372
1826	ENSMUSG00000033083					-0.583617194	0.040297875
1827	ENSMUSG00000025270					2.082427332	0.040297875
1828	ENSMUSG00000002266					-1.373601829	0.041075978
1829	ENSMUSG00000021647					-1.346972717	0.041313994
1830	ENSMUSG00000060180					1.411566022	0.042983588
1831	ENSMUSG00000010342					-0.862068394	0.042995753
1832	ENSMUSG00000039954					-0.990394591	0.044212284
1833	ENSMUSG00000053593					-2.241136284	0.044981311
1834	ENSMUSG00000100241					-2.712683495	0.046862525
1835	ENSMUSG00000044043					-0.629431994	0.047497515
1836	ENSMUSG00000025804					3.656487663	0.048886834
1837	ENSMUSG00000037868					2.127002944	0.049544511			1.622974742	0.002541967
1838	ENSMUSG00000026632							1.369239442	1.66E-08	1.269839525	4.30E-05
1839	ENSMUSG00000079396							2.147377447	0.000284724
1840	ENSMUSG00000062563							-0.836626988	0.000350062
1841	ENSMUSG00000029135							-0.808276802	0.000419625
1842	ENSMUSG00000073125							-2.863432746	0.000572613
1843	ENSMUSG00000089672							2.577647102	0.000615721
1844	ENSMUSG00000096039							-2.211487314	0.003173283
1845	ENSMUSG00000028341							-0.973309895	0.003498091
1846	ENSMUSG00000094370							2.840610356	0.003647495
1847	ENSMUSG00000064023							-1.303049825	0.004441921
1848	ENSMUSG00000028217							3.454541816	0.005148033
1849	ENSMUSG00000074796							1.290487287	0.007907268
1850	ENSMUSG00000013091							-2.226137851	0.007927724
1851	ENSMUSG00000004328							-0.768605121	0.00826566
1852	ENSMUSG00000031129							0.671374402	0.009525262
1853	ENSMUSG00000044548							-0.787612128	0.009871496
1854	ENSMUSG00000047777							-0.71586029	0.010402682
1855	ENSMUSG00000096629							2.545834932	0.010711966
1856	ENSMUSG00000007888							-1.304885816	0.010825191
1857	ENSMUSG00000020482							-0.606159153	0.01173143
1858	ENSMUSG00000094132							1.578034137	0.01204206
1859	ENSMUSG00000059486							-0.513551949	0.012603573
1860	ENSMUSG00000020649							-1.267448213	0.013161497
1861	ENSMUSG00000096775							2.678839754	0.014278814
1862	ENSMUSG00000038879							0.769452187	0.015006175
1863	ENSMUSG00000089809							0.900176056	0.016609257
1864	ENSMUSG00000055980							-0.616233757	0.02423703
1865	ENSMUSG00000052085							0.84707766	0.025836434
1866	ENSMUSG00000039208							-0.742528647	0.029649151
1867	ENSMUSG00000058743							1.299525881	0.029870527	1.140591475	0.002416683
1868	ENSMUSG00000090356							-1.891297924	0.032571916
1869	ENSMUSG00000035929							-1.046592519	0.033353924	-1.050165933	0.001230253
1870	ENSMUSG00000045667							-1.08293908	0.035087175
1871	ENSMUSG00000034265							0.54458032	0.035537728
1872	ENSMUSG00000021966							-0.883801675	0.036193286
1873	ENSMUSG00000031273							-1.428847496	0.037214691
1874	ENSMUSG00000039714							-0.588269834	0.039207162
1875	ENSMUSG00000033170							0.873427566	0.0406905
1876	ENSMUSG00000037465							-1.067138397	0.04383437
1877	ENSMUSG00000020627							0.486618338	0.04383437
1878	ENSMUSG00000006958							-0.562804656	0.044332458	-0.611427188	0.03800608
1879	ENSMUSG00000024170							-0.498220244	0.044332458
1880	ENSMUSG00000024155							1.579425783	0.045870394
1881	ENSMUSG00000018334							-0.473687824	0.047216346
1882	ENSMUSG00000041695							0.561620406	0.049917594
1883	ENSMUSG00000028184							0.505402642	0.049917594
1884	ENSMUSG00000024077									0.689656234	2.34E-05
1885	ENSMUSG00000057378									0.812337288	0.000218836
1886	ENSMUSG00000027849									0.738659834	0.000579682
1887	ENSMUSG00000069085									3.773769394	0.000673329
1888	ENSMUSG00000074818									-1.067519998	0.000851362
1889	ENSMUSG00000001930									-0.76324961	0.001632361
1890	ENSMUSG00000022996									-1.488997368	0.002468252
1891	ENSMUSG00000053441									2.021881924	0.004731242
1892	ENSMUSG00000021090									1.025170948	0.004810018
1893	ENSMUSG00000022262									0.897852689	0.005432722
1894	ENSMUSG00000030621									0.525205868	0.005691079
1895	ENSMUSG00000026822									-2.23790736	0.008499839
1896	ENSMUSG00000045441									1.495221379	0.009325657
1897	ENSMUSG00000046785									0.564103293	0.010120096
1898	ENSMUSG00000000365									1.673102549	0.010598943
1899	ENSMUSG00000091230									-1.904267476	0.011604287
1900	ENSMUSG00000042029									0.90987716	0.012853899
1901	ENSMUSG00000000983									2.389395949	0.014649848
1902	ENSMUSG00000060371									0.571204603	0.014754237
1903	ENSMUSG00000024137									-0.618402049	0.015693761
1904	ENSMUSG00000001583									-1.915896394	0.015732844
1905	ENSMUSG00000091318									-1.729906659	0.016905559
1906	ENSMUSG00000025321									0.553430664	0.01908992
1907	ENSMUSG00000005267									0.677283109	0.020787694
1908	ENSMUSG00000028391									0.776072468	0.022156673
1909	ENSMUSG00000021101									-2.058652221	0.026707938
1910	ENSMUSG00000069170									0.940426854	0.027594623
1911	ENSMUSG00000020524									0.590251814	0.030855456
1912	ENSMUSG00000029162									-0.639596067	0.031042269
1913	ENSMUSG00000021911									0.532663253	0.031877083
1914	ENSMUSG00000069041									-1.559265192	0.036166916
1915	ENSMUSG00000067028									0.823414531	0.037563537
1916	ENSMUSG00000028176									0.745642456	0.038475495
1917	ENSMUSG00000043164									2.088784241	0.039564781
1918	ENSMUSG00000057182									0.624815745	0.040681035
1919	ENSMUSG00000035620									0.535728152	0.040681035
1920	ENSMUSG00000078495									1.103815875	0.041673013
1921	ENSMUSG00000060924									0.558737261	0.043526305
1922	ENSMUSG00000031289									-2.575657628	0.044841473
1923	ENSMUSG00000014158									-1.091446073	0.046421283
1924	ENSMUSG00000022843									-0.483915585	0.048086838
